# Supplementary material for: Complete de novo assembly of Wolbachia endosymbiont of Drosophila willistoni using long-read genome sequencing
Source: Sci Rep. 2024 Aug 1;14:17770. doi: 10.1038/s41598-024-68716-w (PMC11294445; doi:10.1038/s41598-024-68716-w)
Supplement: Supplementary file 1 — Supplementary Tables. [file 41598_2024_68716_MOESM1_ESM.xlsx]

## Sheet: genome_metadata
Table S1: Wolbachia genomes used for comparative analysis, and their metadata.
Name	FNA	GFF	FAA	Supergroup	Wolbachia strain	Host	Common name	Host strain / lineage	Genome size (Mb)	NCBI Accession	Genome assembly status	BUSCO completeness	# Genes	# Proteins with signal peptide	# Proteins with TM (membrane bound)	# Secreted proteins (no TM)
O_eCha_westplaces	https://ftp.ncbi.nlm.nih.gov/genomes/all/GCF/000/632/965/GCF_000632965.1_ASM63296v1/GCF_000632965.1_ASM63296v1_genomic.fna.gz	https://ftp.ncbi.nlm.nih.gov/genomes/all/GCF/000/632/965/GCF_000632965.1_ASM63296v1/GCF_000632965.1_ASM63296v1_genomic.gff.gz	https://ftp.ncbi.nlm.nih.gov/genomes/all/GCF/000/632/965/GCF_000632965.1_ASM63296v1/GCF_000632965.1_ASM63296v1_protein.faa.gz	Outgroup	Ehrlichia chaffeensis str. West Paces	Homo sapiens	-	-	1.17	CP007480.1	Circular chromosome	99.7	895	55	26	29
A_wCauA_CP041215.1	https://ftp.ncbi.nlm.nih.gov/genomes/all/GCF/006/542/295/GCF_006542295.1_ASM654229v1/GCF_006542295.1_ASM654229v1_genomic.fna.gz	https://ftp.ncbi.nlm.nih.gov/genomes/all/GCF/006/542/295/GCF_006542295.1_ASM654229v1/GCF_006542295.1_ASM654229v1_genomic.gff.gz	https://ftp.ncbi.nlm.nih.gov/genomes/all/GCF/006/542/295/GCF_006542295.1_ASM654229v1/GCF_006542295.1_ASM654229v1_protein.faa.gz	A	wCauA	Carposina sasakii	Moth	-	1.45	CP041215.1	Circular chromosome	99.2	1204	44	15	29
A_wAna_W2.1	https://ftp.ncbi.nlm.nih.gov/genomes/all/GCF/008/033/215/GCF_008033215.1_ASM803321v1/GCF_008033215.1_ASM803321v1_genomic.fna.gz	https://ftp.ncbi.nlm.nih.gov/genomes/all/GCF/008/033/215/GCF_008033215.1_ASM803321v1/GCF_008033215.1_ASM803321v1_genomic.gff.gz	https://ftp.ncbi.nlm.nih.gov/genomes/all/GCF/008/033/215/GCF_008033215.1_ASM803321v1/GCF_008033215.1_ASM803321v1_protein.faa.gz	A	wAna	Drosophila ananassae	Fruit fly	W2.1	1.4	CP042904.1	Circular chromosome	99.2	1155	47	20	27
A_wMel_AE017196.1	https://ftp.ncbi.nlm.nih.gov/genomes/all/GCF/000/008/025/GCF_000008025.1_ASM802v1/GCF_000008025.1_ASM802v1_genomic.fna.gz	https://ftp.ncbi.nlm.nih.gov/genomes/all/GCF/000/008/025/GCF_000008025.1_ASM802v1/GCF_000008025.1_ASM802v1_genomic.gff.gz	https://ftp.ncbi.nlm.nih.gov/genomes/all/GCF/000/008/025/GCF_000008025.1_ASM802v1/GCF_000008025.1_ASM802v1_protein.faa.gz	A	wMel	Drosophila melanogaster	Fruit fly	-	1.27	AE017196.1	Circular chromosome	99.2	1178	48	19	29
A_wMel_wMel_I23	https://ftp.ncbi.nlm.nih.gov/genomes/all/GCF/007/972/595/GCF_007972595.1_ASM797259v1/GCF_007972595.1_ASM797259v1_genomic.fna.gz	https://ftp.ncbi.nlm.nih.gov/genomes/all/GCF/007/972/595/GCF_007972595.1_ASM797259v1/GCF_007972595.1_ASM797259v1_genomic.gff.gz	https://ftp.ncbi.nlm.nih.gov/genomes/all/GCF/007/972/595/GCF_007972595.1_ASM797259v1/GCF_007972595.1_ASM797259v1_protein.faa.gz	A	wMel	Drosophila melanogaster	Fruit fly	wMel_I23	1.27	CP042444.1	Circular chromosome	99.5	1178	47	18	29
A_wMel_ZH26	https://ftp.ncbi.nlm.nih.gov/genomes/all/GCF/007/972/745/GCF_007972745.1_ASM797274v1/GCF_007972745.1_ASM797274v1_genomic.fna.gz	https://ftp.ncbi.nlm.nih.gov/genomes/all/GCF/007/972/745/GCF_007972745.1_ASM797274v1/GCF_007972745.1_ASM797274v1_genomic.gff.gz	https://ftp.ncbi.nlm.nih.gov/genomes/all/GCF/007/972/745/GCF_007972745.1_ASM797274v1/GCF_007972745.1_ASM797274v1_protein.faa.gz	A	wMel	Drosophila melanogaster	Fruit fly	wMel_ZH26	1.27	CP042445.1	Circular chromosome	99.5	1175	46	17	29
A_wMel_N25	https://ftp.ncbi.nlm.nih.gov/genomes/all/GCF/007/971/685/GCF_007971685.1_ASM797168v1/GCF_007971685.1_ASM797168v1_genomic.fna.gz	https://ftp.ncbi.nlm.nih.gov/genomes/all/GCF/007/971/685/GCF_007971685.1_ASM797168v1/GCF_007971685.1_ASM797168v1_genomic.gff.gz	https://ftp.ncbi.nlm.nih.gov/genomes/all/GCF/007/971/685/GCF_007971685.1_ASM797168v1/GCF_007971685.1_ASM797168v1_protein.faa.gz	A	wMel	Drosophila melanogaster	Fruit fly	wMel_N25	1.27	CP042446.1	Circular chromosome	99.5	1178	47	18	29
A_wRi_Riverside	https://ftp.ncbi.nlm.nih.gov/genomes/all/GCF/000/022/285/GCF_000022285.1_ASM2228v1/GCF_000022285.1_ASM2228v1_genomic.fna.gz	https://ftp.ncbi.nlm.nih.gov/genomes/all/GCF/000/022/285/GCF_000022285.1_ASM2228v1/GCF_000022285.1_ASM2228v1_genomic.gff.gz	https://ftp.ncbi.nlm.nih.gov/genomes/all/GCF/000/022/285/GCF_000022285.1_ASM2228v1/GCF_000022285.1_ASM2228v1_protein.faa.gz	A	wRi	Drosophila simulans	Fruit fly	Riverside	1.45	CP001391.1	Circular chromosome	98.9	1143	46	19	27
A_wAu_LK055284.1	https://ftp.ncbi.nlm.nih.gov/genomes/all/GCF/000/953/315/GCF_000953315.1_Wau001/GCF_000953315.1_Wau001_genomic.fna.gz	https://ftp.ncbi.nlm.nih.gov/genomes/all/GCF/000/953/315/GCF_000953315.1_Wau001/GCF_000953315.1_Wau001_genomic.gff.gz	https://ftp.ncbi.nlm.nih.gov/genomes/all/GCF/000/953/315/GCF_000953315.1_Wau001/GCF_000953315.1_Wau001_protein.faa.gz	A	wAu	Drosophila simulans	Fruit fly	-	1.27	LK055284.1	Circular chromosome	99.5	1043	51	21	30
A_wHa_CP003884.1	https://ftp.ncbi.nlm.nih.gov/genomes/all/GCF/000/376/605/GCF_000376605.1_ASM37660v1/GCF_000376605.1_ASM37660v1_genomic.fna.gz	https://ftp.ncbi.nlm.nih.gov/genomes/all/GCF/000/376/605/GCF_000376605.1_ASM37660v1/GCF_000376605.1_ASM37660v1_genomic.gff.gz	https://ftp.ncbi.nlm.nih.gov/genomes/all/GCF/000/376/605/GCF_000376605.1_ASM37660v1/GCF_000376605.1_ASM37660v1_protein.faa.gz	A	wHa	Drosophila simulans	Fruit fly	-	1.29	CP003884.1	Circular chromosome	99.4	1097	46	19	27
A_wIrr_CP037426.1	https://ftp.ncbi.nlm.nih.gov/genomes/all/GCF/009/732/755/GCF_009732755.1_ASM973275v1/GCF_009732755.1_ASM973275v1_genomic.fna.gz	https://ftp.ncbi.nlm.nih.gov/genomes/all/GCF/009/732/755/GCF_009732755.1_ASM973275v1/GCF_009732755.1_ASM973275v1_genomic.gff.gz	https://ftp.ncbi.nlm.nih.gov/genomes/all/GCF/009/732/755/GCF_009732755.1_ASM973275v1/GCF_009732755.1_ASM973275v1_protein.faa.gz	A	wIrr	Haematobia irritans irritans	Horn fly	-	1.35	CP037426.1	Circular chromosome	99.5	1137	46	21	25
B_wAlbB_CP031221.1	https://ftp.ncbi.nlm.nih.gov/genomes/all/GCF/004/171/285/GCF_004171285.1_ASM417128v1/GCF_004171285.1_ASM417128v1_genomic.fna.gz	https://ftp.ncbi.nlm.nih.gov/genomes/all/GCF/004/171/285/GCF_004171285.1_ASM417128v1/GCF_004171285.1_ASM417128v1_genomic.gff.gz	https://ftp.ncbi.nlm.nih.gov/genomes/all/GCF/004/171/285/GCF_004171285.1_ASM417128v1/GCF_004171285.1_ASM417128v1_protein.faa.gz	B	wAlbB	Aedes albopictus	Mosquito	-	1.48	CP031221.1	Circular chromosome	99.2	1109	48	15	33
B_wAlbB_HN2016	https://ftp.ncbi.nlm.nih.gov/genomes/all/GCF/002/374/845/GCF_002374845.2_ASM237484v2/GCF_002374845.2_ASM237484v2_genomic.fna.gz	https://ftp.ncbi.nlm.nih.gov/genomes/all/GCF/002/374/845/GCF_002374845.2_ASM237484v2/GCF_002374845.2_ASM237484v2_genomic.gff.gz	https://ftp.ncbi.nlm.nih.gov/genomes/all/GCF/002/374/845/GCF_002374845.2_ASM237484v2/GCF_002374845.2_ASM237484v2_protein.faa.gz	B	wAlbB	Aedes albopictus	Mosquito	HN2016	1.48	CP041924.1	Circular chromosome	99.2	1107	49	14	35
B_wAlbB_FL2016	https://ftp.ncbi.nlm.nih.gov/genomes/all/GCF/002/379/145/GCF_002379145.2_ASM237914v2/GCF_002379145.2_ASM237914v2_genomic.fna.gz	https://ftp.ncbi.nlm.nih.gov/genomes/all/GCF/002/379/145/GCF_002379145.2_ASM237914v2/GCF_002379145.2_ASM237914v2_genomic.gff.gz	https://ftp.ncbi.nlm.nih.gov/genomes/all/GCF/002/379/145/GCF_002379145.2_ASM237914v2/GCF_002379145.2_ASM237914v2_protein.faa.gz	B	wAlbB	Aedes albopictus	Mosquito	FL2016	1.48	CP041923.1	Circular chromosome	98.3	1094	46	13	33
B_wMeg_CP021120.1	https://ftp.ncbi.nlm.nih.gov/genomes/all/GCF/008/245/065/GCF_008245065.1_ASM824506v1/GCF_008245065.1_ASM824506v1_genomic.fna.gz	https://ftp.ncbi.nlm.nih.gov/genomes/all/GCF/008/245/065/GCF_008245065.1_ASM824506v1/GCF_008245065.1_ASM824506v1_genomic.gff.gz	https://ftp.ncbi.nlm.nih.gov/genomes/all/GCF/008/245/065/GCF_008245065.1_ASM824506v1/GCF_008245065.1_ASM824506v1_protein.faa.gz	B	wMeg	Chrysomya megacephala	Latrine fly	-	1.38	CP021120.1	Circular chromosome	99.7	1125	51	15	36
B_wMau_177_vl	https://ftp.ncbi.nlm.nih.gov/genomes/all/GCF/004/795/955/GCF_004795955.1_ASM479595v1/GCF_004795955.1_ASM479595v1_genomic.fna.gz	https://ftp.ncbi.nlm.nih.gov/genomes/all/GCF/004/795/955/GCF_004795955.1_ASM479595v1/GCF_004795955.1_ASM479595v1_genomic.gff.gz	https://ftp.ncbi.nlm.nih.gov/genomes/all/GCF/004/795/955/GCF_004795955.1_ASM479595v1/GCF_004795955.1_ASM479595v1_protein.faa.gz	B	wMau	Drosophila mauritiana	Fruit fly	177_vl	1.27	CP034334.1	Circular chromosome	98.9	1095	47	16	31
B_wMau_181_vl	https://ftp.ncbi.nlm.nih.gov/genomes/all/GCF/004/795/975/GCF_004795975.1_ASM479597v1/GCF_004795975.1_ASM479597v1_genomic.fna.gz	https://ftp.ncbi.nlm.nih.gov/genomes/all/GCF/004/795/975/GCF_004795975.1_ASM479597v1/GCF_004795975.1_ASM479597v1_genomic.gff.gz	https://ftp.ncbi.nlm.nih.gov/genomes/all/GCF/004/795/975/GCF_004795975.1_ASM479597v1/GCF_004795975.1_ASM479597v1_protein.faa.gz	B	wMau	Drosophila mauritiana	Fruit fly	181_vl	1.27	CP034335.1	Circular chromosome	99.2	1088	47	16	31
B_wNo_CP003883.1	https://ftp.ncbi.nlm.nih.gov/genomes/all/GCF/000/376/585/GCF_000376585.1_ASM37658v1/GCF_000376585.1_ASM37658v1_genomic.fna.gz	https://ftp.ncbi.nlm.nih.gov/genomes/all/GCF/000/376/585/GCF_000376585.1_ASM37658v1/GCF_000376585.1_ASM37658v1_genomic.gff.gz	https://ftp.ncbi.nlm.nih.gov/genomes/all/GCF/000/376/585/GCF_000376585.1_ASM37658v1/GCF_000376585.1_ASM37658v1_protein.faa.gz	B	wNo	Drosophila simulans	Fruit fly	-	1.3	CP003883.1	Circular chromosome	99.8	1113	46	15	31
C_wOo_HE660029.1	https://ftp.ncbi.nlm.nih.gov/genomes/all/GCF/000/306/885/GCF_000306885.1_ASM30688v1/GCF_000306885.1_ASM30688v1_genomic.fna.gz	https://ftp.ncbi.nlm.nih.gov/genomes/all/GCF/000/306/885/GCF_000306885.1_ASM30688v1/GCF_000306885.1_ASM30688v1_genomic.gff.gz	https://ftp.ncbi.nlm.nih.gov/genomes/all/GCF/000/306/885/GCF_000306885.1_ASM30688v1/GCF_000306885.1_ASM30688v1_protein.faa.gz	C	wOo	Onchocerca ochengi	Worm	-	0.96	HE660029.1	Circular chromosome	95.1	693	29	12	17
C_wOv_Cameroon	https://ftp.ncbi.nlm.nih.gov/genomes/all/GCF/000/306/885/GCF_000306885.1_ASM30688v1/GCF_000306885.1_ASM30688v1_genomic.fna.gz	https://ftp.ncbi.nlm.nih.gov/genomes/all/GCF/000/306/885/GCF_000306885.1_ASM30688v1/GCF_000306885.1_ASM30688v1_genomic.gff.gz	https://ftp.ncbi.nlm.nih.gov/genomes/all/GCF/000/306/885/GCF_000306885.1_ASM30688v1/GCF_000306885.1_ASM30688v1_protein.faa.gz	C	wOv_Cameroon	Onchocerca volvulus	Worm	Cameroon	0.96	HG810405.1	Circular chromosome	95.1	693	29	12	17
D_wBm_TRS1	https://ftp.ncbi.nlm.nih.gov/genomes/all/GCF/000/008/385/GCF_000008385.1_ASM838v1/GCF_000008385.1_ASM838v1_genomic.fna.gz	https://ftp.ncbi.nlm.nih.gov/genomes/all/GCF/000/008/385/GCF_000008385.1_ASM838v1/GCF_000008385.1_ASM838v1_genomic.gff.gz	https://ftp.ncbi.nlm.nih.gov/genomes/all/GCF/000/008/385/GCF_000008385.1_ASM838v1/GCF_000008385.1_ASM838v1_protein.faa.gz	D	wBm	Brugia malayi	Roundworm	TRS	1.08	AE017321.1	Circular chromosome	98.6	966	38	13	25
D_wBm_TRS2	https://ftp.ncbi.nlm.nih.gov/genomes/all/GCF/004/795/935/GCF_004795935.1_ASM479593v1/GCF_004795935.1_ASM479593v1_genomic.fna.gz	https://ftp.ncbi.nlm.nih.gov/genomes/all/GCF/004/795/935/GCF_004795935.1_ASM479593v1/GCF_004795935.1_ASM479593v1_genomic.gff.gz	https://ftp.ncbi.nlm.nih.gov/genomes/all/GCF/004/795/935/GCF_004795935.1_ASM479593v1/GCF_004795935.1_ASM479593v1_protein.faa.gz	D	wBm	Brugia malayi	Roundworm	TRS	1.08	CP034333.1	Circular chromosome	98.1	989	38	12	26
D_wBp_FR3	https://ftp.ncbi.nlm.nih.gov/genomes/all/GCF/012/030/695/GCF_012030695.1_ASM1203069v1/GCF_012030695.1_ASM1203069v1_genomic.fna.gz	https://ftp.ncbi.nlm.nih.gov/genomes/all/GCF/012/030/695/GCF_012030695.1_ASM1203069v1/GCF_012030695.1_ASM1203069v1_genomic.gff.gz	https://ftp.ncbi.nlm.nih.gov/genomes/all/GCF/012/030/695/GCF_012030695.1_ASM1203069v1/GCF_012030695.1_ASM1203069v1_protein.faa.gz	D	wBp	Brugia pahangi	Roundworm	FR3	1.07	CP050521.1	Circular chromosome	98.4	995	42	14	28
E_wFol_Berlin	https://ftp.ncbi.nlm.nih.gov/genomes/all/GCF/001/931/755/GCF_001931755.2_ASM193175v2/GCF_001931755.2_ASM193175v2_genomic.fna.gz	https://ftp.ncbi.nlm.nih.gov/genomes/all/GCF/001/931/755/GCF_001931755.2_ASM193175v2/GCF_001931755.2_ASM193175v2_genomic.gff.gz	https://ftp.ncbi.nlm.nih.gov/genomes/all/GCF/001/931/755/GCF_001931755.2_ASM193175v2/GCF_001931755.2_ASM193175v2_protein.faa.gz	E	wFol	Folsomia candida	Springtail	Berlin	1.8	CP015510.2	Circular chromosome	99.5	1476	53	18	35
F_wCle_AP013028.1	https://ftp.ncbi.nlm.nih.gov/genomes/all/GCF/000/829/315/GCF_000829315.1_ASM82931v1/GCF_000829315.1_ASM82931v1_genomic.fna.gz	https://ftp.ncbi.nlm.nih.gov/genomes/all/GCF/000/829/315/GCF_000829315.1_ASM82931v1/GCF_000829315.1_ASM82931v1_genomic.gff.gz	https://ftp.ncbi.nlm.nih.gov/genomes/all/GCF/000/829/315/GCF_000829315.1_ASM82931v1/GCF_000829315.1_ASM82931v1_protein.faa.gz	F	wCle	Cimex lectularius	Bedbug	-	1.25	AP013028.1	Circular chromosome	97.8	1055	54	19	35
U_wCfeJ_CP051157.1	https://ftp.ncbi.nlm.nih.gov/genomes/all/GCF/012/277/315/GCF_012277315.1_ASM1227731v1/GCF_012277315.1_ASM1227731v1_genomic.fna.gz	https://ftp.ncbi.nlm.nih.gov/genomes/all/GCF/012/277/315/GCF_012277315.1_ASM1227731v1/GCF_012277315.1_ASM1227731v1_genomic.gff.gz	https://ftp.ncbi.nlm.nih.gov/genomes/all/GCF/012/277/315/GCF_012277315.1_ASM1227731v1/GCF_012277315.1_ASM1227731v1_protein.faa.gz	Unknown	wCfeJ	Ctenocephalides felis	Cat flea	wCfeJ	1.2	CP051157.1	Circular chromosome	99.5	1108	60	26	34
U_wCfeT_CP051156.1	https://ftp.ncbi.nlm.nih.gov/genomes/all/GCF/012/277/295/GCF_012277295.1_ASM1227729v1/GCF_012277295.1_ASM1227729v1_genomic.fna.gz	https://ftp.ncbi.nlm.nih.gov/genomes/all/GCF/012/277/295/GCF_012277295.1_ASM1227729v1/GCF_012277295.1_ASM1227729v1_genomic.gff.gz	https://ftp.ncbi.nlm.nih.gov/genomes/all/GCF/012/277/295/GCF_012277295.1_ASM1227729v1/GCF_012277295.1_ASM1227729v1_protein.faa.gz	Unknown	wCfeT	Ctenocephalides felis	Cat flea	wCfeT	1.5	CP051156.1	Circular chromosome	98.9	1198	50	19	31
U_wWil_BMEB	NA	NA	NA	Unknown	wWil	Drosophila willistoni	Fruit fly	-	1.27	NA	Circular chromosome	98.6	1232	49	19	30

## Sheet: secreted_proteins
Table S2: Secreted protein orthogroups and the gene identity in each Wolbachia genome. The order of the orthogroups here corresponds to the order in Figure 4A.
Orthogroup	A_wMel_AE017196.1	A_wMel_N25	A_wMel_ZH26	A_wMel_wMel	U_wWil_BMEB	A_wAu_LK055284.1	A_wIrr_CP037426.1	A_wCauA_CP041215.1	A_wHa_CP003884.1	A_wAna_W2.1	A_wRi_Riverside	B_wAlbB_CP031221.1	B_wAlbB_HN2016	B_wAlbB_FL2016	B_wMeg_CP021120.1	B_wMau_177	B_wMau_181	B_wNo_CP003883.1	C_wOv_Cameroon	C_wOo_HE660029.1	U_wCfeJ_CP051157.1	F_wCle_AP013028.1	D_wBm_TRS1	D_wBm_TRS2	D_wBp_FR3	E_wFol_Berlin	U_wCfeT_CP051156.1	O_eCha_westplaces
OG0000491	MULTISPECIES: substrate-binding domain-containing protein [Wolbachia]	MULTISPECIES: substrate-binding domain-containing protein [Wolbachia]	MULTISPECIES: substrate-binding domain-containing protein [Wolbachia]	MULTISPECIES: substrate-binding domain-containing protein [Wolbachia]	substrate-binding domain-containing protein [Wolbachia]	phosphate ABC transporter substrate-binding protein [Wolbachia endosymbiont of Drosophila simulans]	MULTISPECIES: substrate-binding domain-containing protein [Wolbachia]	MULTISPECIES: substrate-binding domain-containing protein [unclassified Wolbachia]	MULTISPECIES: substrate-binding domain-containing protein [unclassified Wolbachia]	MULTISPECIES: substrate-binding domain-containing protein [Wolbachia]	MULTISPECIES: substrate-binding domain-containing protein [Wolbachia]	MULTISPECIES: substrate-binding domain-containing protein [Wolbachia]	MULTISPECIES: substrate-binding domain-containing protein [Wolbachia]	MULTISPECIES: substrate-binding domain-containing protein [Wolbachia]	MULTISPECIES: substrate-binding domain-containing protein [Wolbachia]	MULTISPECIES: substrate-binding domain-containing protein [unclassified Wolbachia]	MULTISPECIES: substrate-binding domain-containing protein [unclassified Wolbachia]	substrate-binding domain-containing protein [Wolbachia endosymbiont of Drosophila simulans]	substrate-binding domain-containing protein [Wolbachia endosymbiont of Onchocerca ochengi]	substrate-binding domain-containing protein [Wolbachia endosymbiont of Onchocerca ochengi]	substrate-binding domain-containing protein [Wolbachia endosymbiont of Ctenocephalides felis wCfeJ]	substrate-binding domain-containing protein [Wolbachia endosymbiont of Cimex lectularius]	MULTISPECIES: substrate-binding domain-containing protein [unclassified Wolbachia]	MULTISPECIES: substrate-binding domain-containing protein [unclassified Wolbachia]	MULTISPECIES: substrate-binding domain-containing protein [unclassified Wolbachia]	substrate-binding domain-containing protein [Wolbachia endosymbiont of Folsomia candida]	substrate-binding domain-containing protein [Wolbachia endosymbiont of Ctenocephalides felis wCfeT]	substrate-binding domain-containing protein [Ehrlichia chaffeensis]
OG0000340	MULTISPECIES: pitrilysin family protein [Wolbachia]	MULTISPECIES: insulinase family protein [Wolbachia]	MULTISPECIES: insulinase family protein [Wolbachia]	MULTISPECIES: insulinase family protein [Wolbachia]	pitrilysin family protein [Wolbachia]	insulinase family protein [Wolbachia endosymbiont of Drosophila simulans]	MULTISPECIES: pitrilysin family protein [Wolbachia]	MULTISPECIES: pitrilysin family protein [unclassified Wolbachia]	MULTISPECIES: pitrilysin family protein [unclassified Wolbachia]	MULTISPECIES: pitrilysin family protein [Wolbachia]	MULTISPECIES: pitrilysin family protein [Wolbachia]	MULTISPECIES: pitrilysin family protein [Wolbachia]	MULTISPECIES: insulinase family protein [Wolbachia]	MULTISPECIES: insulinase family protein [Wolbachia]	MULTISPECIES: pitrilysin family protein [Wolbachia]	MULTISPECIES: pitrilysin family protein [unclassified Wolbachia]	MULTISPECIES: pitrilysin family protein [unclassified Wolbachia]	MULTISPECIES: pitrilysin family protein [unclassified Wolbachia]	pitrilysin family protein [Wolbachia endosymbiont of Onchocerca ochengi]	pitrilysin family protein [Wolbachia endosymbiont of Onchocerca ochengi]	pitrilysin family protein [Wolbachia endosymbiont of Ctenocephalides felis wCfeJ]	pitrilysin family protein [Wolbachia endosymbiont of Cimex lectularius]	pitrilysin family protein [Wolbachia endosymbiont of Brugia malayi]	pitrilysin family protein [Wolbachia endosymbiont of Brugia malayi]	pitrilysin family protein [Wolbachia endosymbiont of Brugia pahangi]	pitrilysin family protein [Wolbachia endosymbiont of Folsomia candida]	pitrilysin family protein [Wolbachia endosymbiont of Ctenocephalides felis wCfeT]	pitrilysin family protein [Ehrlichia chaffeensis]
OG0000199	MULTISPECIES: P-type conjugative transfer protein VirB9 [Wolbachia]	MULTISPECIES: P-type conjugative transfer protein VirB9 [Wolbachia]	MULTISPECIES: P-type conjugative transfer protein VirB9 [Wolbachia]	MULTISPECIES: P-type conjugative transfer protein VirB9 [Wolbachia]	P-type conjugative transfer protein VirB9 [Wolbachia]	MULTISPECIES: P-type conjugative transfer protein VirB9 [Wolbachia]	MULTISPECIES: P-type conjugative transfer protein VirB9 [Wolbachia]	MULTISPECIES: P-type conjugative transfer protein VirB9 [unclassified Wolbachia]	MULTISPECIES: P-type conjugative transfer protein VirB9 [unclassified Wolbachia]	MULTISPECIES: P-type conjugative transfer protein VirB9 [unclassified Wolbachia]	MULTISPECIES: P-type conjugative transfer protein VirB9 [unclassified Wolbachia]	MULTISPECIES: P-type conjugative transfer protein VirB9 [Wolbachia]	MULTISPECIES: P-type conjugative transfer protein VirB9 [Wolbachia]	MULTISPECIES: P-type conjugative transfer protein VirB9 [Wolbachia]	MULTISPECIES: P-type conjugative transfer protein VirB9 [Wolbachia]	MULTISPECIES: P-type conjugative transfer protein VirB9 [unclassified Wolbachia]	MULTISPECIES: P-type conjugative transfer protein VirB9 [unclassified Wolbachia]	MULTISPECIES: P-type conjugative transfer protein VirB9 [unclassified Wolbachia]	MULTISPECIES: P-type conjugative transfer protein VirB9 [unclassified Wolbachia]	MULTISPECIES: P-type conjugative transfer protein VirB9 [unclassified Wolbachia]	P-type conjugative transfer protein VirB9 [Wolbachia endosymbiont of Ctenocephalides felis wCfeJ]	P-type conjugative transfer protein VirB9 [Wolbachia endosymbiont of Cimex lectularius]	P-type conjugative transfer protein VirB9 [Wolbachia endosymbiont of Brugia malayi]	P-type conjugative transfer protein VirB9 [Wolbachia endosymbiont of Brugia malayi]	P-type conjugative transfer protein VirB9 [Wolbachia endosymbiont of Brugia pahangi]	P-type conjugative transfer protein VirB9 [Wolbachia endosymbiont of Folsomia candida]	P-type conjugative transfer protein VirB9 [Wolbachia endosymbiont of Ctenocephalides felis wCfeT]	P-type conjugative transfer protein VirB9 [Ehrlichia chaffeensis]
OG0000672	MULTISPECIES: P44/Msp2 family outer membrane protein [Wolbachia]	MULTISPECIES: P44/Msp2 family outer membrane protein [Wolbachia]	MULTISPECIES: P44/Msp2 family outer membrane protein [Wolbachia]	MULTISPECIES: P44/Msp2 family outer membrane protein [Wolbachia]	P44/Msp2 family outer membrane protein [Wolbachia]	P44/Msp2 family outer membrane protein [Wolbachia endosymbiont of Drosophila simulans]	MULTISPECIES: P44/Msp2 family outer membrane protein [Wolbachia]	MULTISPECIES: P44/Msp2 family outer membrane protein [unclassified Wolbachia]	MULTISPECIES: P44/Msp2 family outer membrane protein [unclassified Wolbachia]	MULTISPECIES: P44/Msp2 family outer membrane protein [Wolbachia]	MULTISPECIES: P44/Msp2 family outer membrane protein [Wolbachia]	MULTISPECIES: P44/Msp2 family outer membrane protein [Wolbachia]	MULTISPECIES: P44/Msp2 family outer membrane protein [Wolbachia]	MULTISPECIES: P44/Msp2 family outer membrane protein [Wolbachia]	MULTISPECIES: P44/Msp2 family outer membrane protein [unclassified Wolbachia]	MULTISPECIES: P44/Msp2 family outer membrane protein [unclassified Wolbachia]	MULTISPECIES: P44/Msp2 family outer membrane protein [unclassified Wolbachia]	P44/Msp2 family outer membrane protein [Wolbachia endosymbiont of Drosophila simulans]	MULTISPECIES: P44/Msp2 family outer membrane protein [unclassified Wolbachia]	MULTISPECIES: P44/Msp2 family outer membrane protein [unclassified Wolbachia]	acyloxyacyl hydrolase [Wolbachia endosymbiont of Ctenocephalides felis wCfeJ]	acyloxyacyl hydrolase [Wolbachia endosymbiont of Cimex lectularius]	MULTISPECIES: P44/Msp2 family outer membrane protein [unclassified Wolbachia]	MULTISPECIES: P44/Msp2 family outer membrane protein [unclassified Wolbachia]	MULTISPECIES: P44/Msp2 family outer membrane protein [unclassified Wolbachia]	P44/Msp2 family outer membrane protein [Wolbachia endosymbiont of Folsomia candida]	P44/Msp2 family outer membrane protein [Wolbachia endosymbiont of Ctenocephalides felis wCfeT]	NA
OG0000468	MULTISPECIES: outer membrane protein assembly factor BamD [Wolbachia]	MULTISPECIES: outer membrane protein assembly factor BamD [Wolbachia]	MULTISPECIES: outer membrane protein assembly factor BamD [Wolbachia]	MULTISPECIES: outer membrane protein assembly factor BamD [Wolbachia]	outer membrane protein assembly factor BamD [Wolbachia]	MULTISPECIES: outer membrane protein assembly factor BamD [Wolbachia]	MULTISPECIES: outer membrane protein assembly factor BamD [Wolbachia]	MULTISPECIES: outer membrane protein assembly factor BamD [Wolbachia]	MULTISPECIES: outer membrane protein assembly factor BamD [unclassified Wolbachia]	MULTISPECIES: outer membrane protein assembly factor BamD [unclassified Wolbachia]	MULTISPECIES: outer membrane protein assembly factor BamD [unclassified Wolbachia]	MULTISPECIES: outer membrane protein assembly factor BamD [Wolbachia]	MULTISPECIES: outer membrane protein assembly factor BamD [Wolbachia]	MULTISPECIES: outer membrane protein assembly factor BamD [Wolbachia]	outer membrane protein assembly factor BamD [Wolbachia endosymbiont of Chrysomya megacephala]	MULTISPECIES: outer membrane protein assembly factor BamD [unclassified Wolbachia]	MULTISPECIES: outer membrane protein assembly factor BamD [unclassified Wolbachia]	MULTISPECIES: outer membrane protein assembly factor BamD [unclassified Wolbachia]	MULTISPECIES: outer membrane protein assembly factor BamD [unclassified Wolbachia]	MULTISPECIES: outer membrane protein assembly factor BamD [unclassified Wolbachia]	outer membrane protein assembly factor BamD [Wolbachia endosymbiont of Ctenocephalides felis wCfeJ]	outer membrane protein assembly factor BamD [Wolbachia endosymbiont of Cimex lectularius]	outer membrane protein assembly factor BamD [Wolbachia endosymbiont of Brugia malayi]	outer membrane protein assembly factor BamD [Wolbachia endosymbiont of Brugia malayi]	outer membrane protein assembly factor BamD [Wolbachia endosymbiont of Brugia pahangi]	outer membrane protein assembly factor BamD [Wolbachia endosymbiont of Folsomia candida]	outer membrane protein assembly factor BamD [Wolbachia endosymbiont of Ctenocephalides felis wCfeT]	outer membrane protein assembly factor BamD [Ehrlichia chaffeensis]
OG0000137	MULTISPECIES: porin [Wolbachia]	MULTISPECIES: porin [Wolbachia]	MULTISPECIES: porin [Wolbachia]	MULTISPECIES: porin [Wolbachia]	NA	porin [Wolbachia endosymbiont of Drosophila simulans]	porin [Wolbachia pipientis]	porin [Wolbachia endosymbiont of Carposina sasakii]	MULTISPECIES: porin [unclassified Wolbachia]	MULTISPECIES: porin [unclassified Wolbachia]	MULTISPECIES: porin [unclassified Wolbachia]	MULTISPECIES: porin [Wolbachia]	MULTISPECIES: porin [Wolbachia]	MULTISPECIES: porin [Wolbachia]	MULTISPECIES: membrane protein [Wolbachia]	MULTISPECIES: porin [unclassified Wolbachia]	MULTISPECIES: porin [unclassified Wolbachia]	porin [Wolbachia endosymbiont of Drosophila simulans]	porin [Wolbachia endosymbiont of Onchocerca ochengi]	porin [Wolbachia endosymbiont of Onchocerca ochengi]	porin [Wolbachia endosymbiont of Ctenocephalides felis wCfeJ]	porin [Wolbachia endosymbiont of Cimex lectularius]	porin [Wolbachia endosymbiont of Brugia malayi]	porin [Wolbachia endosymbiont of Brugia malayi]	porin [Wolbachia endosymbiont of Brugia pahangi]	hypothetical protein [Wolbachia endosymbiont of Folsomia candida]	hypothetical protein [Wolbachia endosymbiont of Ctenocephalides felis wCfeT]	hypothetical protein [Ehrlichia chaffeensis]
OG0000719	MULTISPECIES: hypothetical protein [Wolbachia]	MULTISPECIES: hypothetical protein [Wolbachia]	MULTISPECIES: hypothetical protein [Wolbachia]	MULTISPECIES: hypothetical protein [Wolbachia]	hypothetical protein pgaptmp_001181 [Wolbachia]	MULTISPECIES: hypothetical protein [Wolbachia]	hypothetical protein [Wolbachia pipientis]	MULTISPECIES: hypothetical protein [Wolbachia]	MULTISPECIES: hypothetical protein [unclassified Wolbachia]	MULTISPECIES: hypothetical protein [Wolbachia]	MULTISPECIES: hypothetical protein [Wolbachia]	MULTISPECIES: hypothetical protein [Wolbachia]	MULTISPECIES: hypothetical protein [Wolbachia]	MULTISPECIES: hypothetical protein [Wolbachia]	MULTISPECIES: hypothetical protein [Wolbachia]	MULTISPECIES: hypothetical protein [unclassified Wolbachia]	MULTISPECIES: hypothetical protein [unclassified Wolbachia]	MULTISPECIES: hypothetical protein [unclassified Wolbachia]	NA	NA	hypothetical protein [Wolbachia endosymbiont of Ctenocephalides felis wCfeJ]	hypothetical protein [Wolbachia endosymbiont of Cimex lectularius]	hypothetical protein [Wolbachia endosymbiont of Brugia malayi]	hypothetical protein [Wolbachia endosymbiont of Brugia malayi]	hypothetical protein [Wolbachia endosymbiont of Brugia pahangi]	hypothetical protein [Wolbachia endosymbiont of Folsomia candida]	hypothetical protein [Wolbachia endosymbiont of Ctenocephalides felis wCfeT]	hypothetical protein [Ehrlichia chaffeensis]
OG0000650	MULTISPECIES: pentapeptide repeat-containing protein [Wolbachia]	MULTISPECIES: pentapeptide repeat-containing protein [Wolbachia]	MULTISPECIES: pentapeptide repeat-containing protein [Wolbachia]	MULTISPECIES: pentapeptide repeat-containing protein [Wolbachia]	pentapeptide repeat-containing protein [Wolbachia]	pentapeptide repeat-containing protein [Wolbachia endosymbiont of Drosophila simulans]	pentapeptide repeat-containing protein [Wolbachia pipientis]	pentapeptide repeat-containing protein [Wolbachia endosymbiont of Carposina sasakii]	MULTISPECIES: pentapeptide repeat-containing protein [unclassified Wolbachia]	MULTISPECIES: pentapeptide repeat-containing protein [Wolbachia]	MULTISPECIES: pentapeptide repeat-containing protein [Wolbachia]	MULTISPECIES: pentapeptide repeat-containing protein [Wolbachia]	MULTISPECIES: pentapeptide repeat-containing protein [Wolbachia]	MULTISPECIES: pentapeptide repeat-containing protein [Wolbachia]	pentapeptide repeat-containing protein [Wolbachia endosymbiont of Chrysomya megacephala]	MULTISPECIES: pentapeptide repeat-containing protein [unclassified Wolbachia]	MULTISPECIES: pentapeptide repeat-containing protein [unclassified Wolbachia]	MULTISPECIES: pentapeptide repeat-containing protein [unclassified Wolbachia]	pentapeptide repeat-containing protein, partial [Wolbachia endosymbiont of Onchocerca ochengi]	pentapeptide repeat-containing protein, partial [Wolbachia endosymbiont of Onchocerca ochengi]	pentapeptide repeat-containing protein [Wolbachia endosymbiont of Ctenocephalides felis wCfeJ]	pentapeptide repeat-containing protein [Wolbachia endosymbiont of Cimex lectularius]	pentapeptide repeat-containing protein [Wolbachia endosymbiont of Brugia malayi]	pentapeptide repeat-containing protein [Wolbachia endosymbiont of Brugia malayi]	pentapeptide repeat-containing protein [Wolbachia endosymbiont of Brugia pahangi]	NA	pentapeptide repeat-containing protein [Wolbachia endosymbiont of Ctenocephalides felis wCfeT]	pentapeptide repeat-containing protein [Ehrlichia chaffeensis]
OG0000618	MULTISPECIES: P-type conjugative transfer protein VirB9 [Wolbachia]	MULTISPECIES: P-type conjugative transfer protein VirB9 [Wolbachia]	MULTISPECIES: P-type conjugative transfer protein VirB9 [Wolbachia]	MULTISPECIES: P-type conjugative transfer protein VirB9 [Wolbachia]	P-type conjugative transfer protein VirB9 [Wolbachia]	MULTISPECIES: P-type conjugative transfer protein VirB9 [Wolbachia]	MULTISPECIES: P-type conjugative transfer protein VirB9 [Wolbachia]	MULTISPECIES: P-type conjugative transfer protein VirB9 [Wolbachia]	MULTISPECIES: P-type conjugative transfer protein VirB9 [unclassified Wolbachia]	MULTISPECIES: P-type conjugative transfer protein VirB9 [Wolbachia]	MULTISPECIES: P-type conjugative transfer protein VirB9 [Wolbachia]	MULTISPECIES: P-type conjugative transfer protein VirB9 [Wolbachia]	MULTISPECIES: P-type conjugative transfer protein VirB9 [Wolbachia]	MULTISPECIES: P-type conjugative transfer protein VirB9 [Wolbachia]	MULTISPECIES: P-type conjugative transfer protein VirB9 [Wolbachia]	MULTISPECIES: P-type conjugative transfer protein VirB9 [unclassified Wolbachia]	MULTISPECIES: P-type conjugative transfer protein VirB9 [unclassified Wolbachia]	MULTISPECIES: P-type conjugative transfer protein VirB9 [unclassified Wolbachia]	MULTISPECIES: P-type conjugative transfer protein VirB9 [unclassified Wolbachia]	MULTISPECIES: P-type conjugative transfer protein VirB9 [unclassified Wolbachia]	P-type conjugative transfer protein VirB9 [Wolbachia endosymbiont of Ctenocephalides felis wCfeJ]	P-type conjugative transfer protein VirB9 [Wolbachia endosymbiont of Cimex lectularius]	MULTISPECIES: P-type conjugative transfer protein VirB9 [unclassified Wolbachia]	MULTISPECIES: P-type conjugative transfer protein VirB9 [unclassified Wolbachia]	MULTISPECIES: P-type conjugative transfer protein VirB9 [unclassified Wolbachia]	P-type conjugative transfer protein VirB9 [Wolbachia endosymbiont of Folsomia candida]	P-type conjugative transfer protein VirB9 [Wolbachia endosymbiont of Ctenocephalides felis wCfeT]	P-type conjugative transfer protein VirB9 [Ehrlichia chaffeensis]
OG0000397	MULTISPECIES: beta-ketoacyl-ACP synthase II [Wolbachia]	MULTISPECIES: beta-ketoacyl-ACP synthase II [Wolbachia]	MULTISPECIES: beta-ketoacyl-ACP synthase II [Wolbachia]	MULTISPECIES: beta-ketoacyl-ACP synthase II [Wolbachia]	beta-ketoacyl-ACP synthase II [Wolbachia]	beta-ketoacyl-ACP synthase II [Wolbachia endosymbiont of Drosophila simulans]	MULTISPECIES: beta-ketoacyl-ACP synthase II [Wolbachia]	MULTISPECIES: beta-ketoacyl-ACP synthase II [Wolbachia]	MULTISPECIES: beta-ketoacyl-ACP synthase II [unclassified Wolbachia]	MULTISPECIES: beta-ketoacyl-ACP synthase II [Wolbachia]	MULTISPECIES: beta-ketoacyl-ACP synthase II [Wolbachia]	MULTISPECIES: beta-ketoacyl-ACP synthase II [Wolbachia]	MULTISPECIES: beta-ketoacyl-ACP synthase II [Wolbachia]	MULTISPECIES: beta-ketoacyl-ACP synthase II [Wolbachia]	MULTISPECIES: beta-ketoacyl-ACP synthase II [Wolbachia]	MULTISPECIES: beta-ketoacyl-ACP synthase II [unclassified Wolbachia]	MULTISPECIES: beta-ketoacyl-ACP synthase II [unclassified Wolbachia]	MULTISPECIES: beta-ketoacyl-ACP synthase II [unclassified Wolbachia]	beta-ketoacyl-ACP synthase II [Wolbachia endosymbiont of Onchocerca ochengi]	beta-ketoacyl-ACP synthase II [Wolbachia endosymbiont of Onchocerca ochengi]	beta-ketoacyl-ACP synthase II [Wolbachia endosymbiont of Ctenocephalides felis wCfeJ]	beta-ketoacyl-ACP synthase II [Wolbachia endosymbiont of Cimex lectularius]	MULTISPECIES: beta-ketoacyl-ACP synthase II [unclassified Wolbachia]	MULTISPECIES: beta-ketoacyl-ACP synthase II [unclassified Wolbachia]	MULTISPECIES: beta-ketoacyl-ACP synthase II [unclassified Wolbachia]	beta-ketoacyl-ACP synthase II [Wolbachia endosymbiont of Folsomia candida]	beta-ketoacyl-ACP synthase II [Wolbachia endosymbiont of Ctenocephalides felis wCfeT]	beta-ketoacyl-ACP synthase II [Ehrlichia chaffeensis]
OG0000770	MULTISPECIES: ABC transporter substrate-binding protein [Wolbachia]	MULTISPECIES: ABC transporter substrate-binding protein [Wolbachia]	MULTISPECIES: ABC transporter substrate-binding protein [Wolbachia]	MULTISPECIES: ABC transporter substrate-binding protein [Wolbachia]	ABC transporter substrate-binding protein [Wolbachia]	MULTISPECIES: ABC transporter substrate-binding protein [Wolbachia]	MULTISPECIES: ABC transporter substrate-binding protein [Wolbachia]	MULTISPECIES: ABC transporter substrate-binding protein [Wolbachia]	MULTISPECIES: ABC transporter substrate-binding protein [unclassified Wolbachia]	MULTISPECIES: ABC transporter substrate-binding protein [Wolbachia]	MULTISPECIES: ABC transporter substrate-binding protein [Wolbachia]	MULTISPECIES: ABC transporter substrate-binding protein [Wolbachia]	MULTISPECIES: ABC transporter substrate-binding protein [Wolbachia]	MULTISPECIES: ABC transporter substrate-binding protein [Wolbachia]	MULTISPECIES: ABC transporter substrate-binding protein [Wolbachia]	MULTISPECIES: ABC transporter substrate-binding protein [unclassified Wolbachia]	MULTISPECIES: ABC transporter substrate-binding protein [unclassified Wolbachia]	MULTISPECIES: ABC transporter substrate-binding protein [unclassified Wolbachia]	NA	NA	ABC transporter substrate-binding protein [Wolbachia endosymbiont of Ctenocephalides felis wCfeJ]	ABC transporter substrate-binding protein [Wolbachia endosymbiont of Cimex lectularius]	ABC transporter substrate-binding protein [Wolbachia endosymbiont of Brugia malayi]	ABC transporter substrate-binding protein [Wolbachia endosymbiont of Brugia malayi]	ABC transporter substrate-binding protein [Wolbachia endosymbiont of Brugia pahangi]	ABC transporter substrate-binding protein [Wolbachia endosymbiont of Folsomia candida]	ABC transporter substrate-binding protein [Wolbachia endosymbiont of Ctenocephalides felis wCfeT]	ABC transporter substrate-binding protein [Ehrlichia chaffeensis]
OG0000292	MULTISPECIES: SurA N-terminal domain-containing protein [Wolbachia]	MULTISPECIES: SurA N-terminal domain-containing protein [Wolbachia]	MULTISPECIES: SurA N-terminal domain-containing protein [Wolbachia]	MULTISPECIES: SurA N-terminal domain-containing protein [Wolbachia]	SurA N-terminal domain-containing protein [Wolbachia]	MULTISPECIES: peptidylprolyl isomerase [Wolbachia]	MULTISPECIES: SurA N-terminal domain-containing protein [Wolbachia]	MULTISPECIES: SurA N-terminal domain-containing protein [unclassified Wolbachia]	MULTISPECIES: SurA N-terminal domain-containing protein [unclassified Wolbachia]	MULTISPECIES: SurA N-terminal domain-containing protein [Wolbachia]	MULTISPECIES: SurA N-terminal domain-containing protein [Wolbachia]	MULTISPECIES: SurA N-terminal domain-containing protein [Wolbachia]	SurA N-terminal domain-containing protein [Wolbachia pipientis]	SurA N-terminal domain-containing protein [Wolbachia pipientis]	MULTISPECIES: SurA N-terminal domain-containing protein [unclassified Wolbachia]	MULTISPECIES: SurA N-terminal domain-containing protein [unclassified Wolbachia]	MULTISPECIES: SurA N-terminal domain-containing protein [unclassified Wolbachia]	MULTISPECIES: SurA N-terminal domain-containing protein [unclassified Wolbachia]	SurA N-terminal domain-containing protein [Wolbachia endosymbiont of Onchocerca ochengi]	SurA N-terminal domain-containing protein [Wolbachia endosymbiont of Onchocerca ochengi]	SurA N-terminal domain-containing protein [Wolbachia endosymbiont of Ctenocephalides felis wCfeJ]	SurA N-terminal domain-containing protein [Wolbachia endosymbiont of Cimex lectularius]	SurA N-terminal domain-containing protein [Wolbachia endosymbiont of Brugia malayi]	SurA N-terminal domain-containing protein [Wolbachia endosymbiont of Brugia malayi]	SurA N-terminal domain-containing protein [Wolbachia endosymbiont of Brugia pahangi]	SurA N-terminal domain-containing protein [Wolbachia endosymbiont of Folsomia candida]	SurA N-terminal domain-containing protein [Wolbachia endosymbiont of Ctenocephalides felis wCfeT]	SurA N-terminal domain-containing protein [Ehrlichia chaffeensis]
OG0000065	MULTISPECIES: PQQ-binding-like beta-propeller repeat protein [Wolbachia]	MULTISPECIES: PQQ-binding-like beta-propeller repeat protein [Wolbachia]	MULTISPECIES: PQQ-binding-like beta-propeller repeat protein [Wolbachia]	MULTISPECIES: PQQ-binding-like beta-propeller repeat protein [Wolbachia]	PQQ-binding-like beta-propeller repeat protein [Wolbachia]	PQQ-binding-like beta-propeller repeat protein [Wolbachia endosymbiont of Drosophila simulans]	MULTISPECIES: PQQ-binding-like beta-propeller repeat protein [Wolbachia]	MULTISPECIES: PQQ-like beta-propeller repeat protein [Wolbachia]	MULTISPECIES: PQQ-like beta-propeller repeat protein [unclassified Wolbachia]	MULTISPECIES: PQQ-binding-like beta-propeller repeat protein [unclassified Wolbachia]	PQQ-binding-like beta-propeller repeat protein [Wolbachia sp. wRi]	MULTISPECIES: PQQ-binding-like beta-propeller repeat protein [Wolbachia]	MULTISPECIES: PQQ-like beta-propeller repeat protein [Wolbachia]	MULTISPECIES: PQQ-like beta-propeller repeat protein [Wolbachia]	MULTISPECIES: PQQ-like beta-propeller repeat protein [Wolbachia]	MULTISPECIES: PQQ-binding-like beta-propeller repeat protein [unclassified Wolbachia]	MULTISPECIES: PQQ-binding-like beta-propeller repeat protein [unclassified Wolbachia]	PQQ-binding-like beta-propeller repeat protein [Wolbachia endosymbiont of Drosophila simulans]	PQQ-like beta-propeller repeat protein [Wolbachia endosymbiont of Onchocerca ochengi]	PQQ-like beta-propeller repeat protein [Wolbachia endosymbiont of Onchocerca ochengi]	PQQ-binding-like beta-propeller repeat protein [Wolbachia endosymbiont of Ctenocephalides felis wCfeJ]	PQQ-like beta-propeller repeat protein [Wolbachia endosymbiont of Cimex lectularius]	hypothetical protein [Wolbachia endosymbiont of Brugia malayi]	PQQ-like beta-propeller repeat protein [Wolbachia endosymbiont of Brugia malayi]	PQQ-like beta-propeller repeat protein [Wolbachia endosymbiont of Brugia pahangi]	PQQ-like beta-propeller repeat protein [Wolbachia endosymbiont of Folsomia candida]	PQQ-like beta-propeller repeat protein [Wolbachia endosymbiont of Ctenocephalides felis wCfeT]	PQQ-like beta-propeller repeat protein [Ehrlichia chaffeensis]
OG0000709	MULTISPECIES: invasion associated locus B family protein [Wolbachia]	MULTISPECIES: invasion associated locus B family protein [Wolbachia]	MULTISPECIES: invasion associated locus B family protein [Wolbachia]	MULTISPECIES: invasion associated locus B family protein [Wolbachia]	invasion associated locus B family protein [Wolbachia]	MULTISPECIES: hypothetical protein [Wolbachia]	MULTISPECIES: invasion associated locus B family protein [Wolbachia]	MULTISPECIES: invasion associated locus B family protein [unclassified Wolbachia]	MULTISPECIES: invasion associated locus B family protein [unclassified Wolbachia]	MULTISPECIES: invasion associated locus B family protein [Wolbachia]	MULTISPECIES: invasion associated locus B family protein [Wolbachia]	MULTISPECIES: invasion associated locus B family protein [Wolbachia]	MULTISPECIES: invasion associated locus B family protein [Wolbachia]	MULTISPECIES: invasion associated locus B family protein [Wolbachia]	MULTISPECIES: invasion associated locus B family protein [Wolbachia]	MULTISPECIES: invasion associated locus B family protein [unclassified Wolbachia]	MULTISPECIES: invasion associated locus B family protein [unclassified Wolbachia]	MULTISPECIES: invasion associated locus B family protein [unclassified Wolbachia]	invasion associated locus B family protein [Wolbachia endosymbiont of Onchocerca ochengi]	invasion associated locus B family protein [Wolbachia endosymbiont of Onchocerca ochengi]	invasion associated locus B family protein [Wolbachia endosymbiont of Ctenocephalides felis wCfeJ]	invasion associated locus B family protein [Wolbachia endosymbiont of Cimex lectularius]	invasion associated locus B family protein [Wolbachia endosymbiont of Brugia malayi]	invasion associated locus B family protein [Wolbachia endosymbiont of Brugia malayi]	invasion associated locus B family protein [Wolbachia endosymbiont of Brugia pahangi]	invasion associated locus B family protein [Wolbachia endosymbiont of Folsomia candida]	invasion associated locus B family protein [Wolbachia endosymbiont of Ctenocephalides felis wCfeT]	NA
OG0000676	MULTISPECIES: porin [Wolbachia]	MULTISPECIES: porin [Wolbachia]	MULTISPECIES: porin [Wolbachia]	MULTISPECIES: porin [Wolbachia]	porin [Wolbachia]	porin [Wolbachia endosymbiont of Drosophila simulans]	porin [Wolbachia pipientis]	MULTISPECIES: porin [Wolbachia]	MULTISPECIES: porin [unclassified Wolbachia]	MULTISPECIES: porin [Wolbachia]	MULTISPECIES: porin [Wolbachia]	MULTISPECIES: porin [Wolbachia]	MULTISPECIES: porin [Wolbachia]	MULTISPECIES: porin [Wolbachia]	MULTISPECIES: porin [Wolbachia]	MULTISPECIES: porin [unclassified Wolbachia]	MULTISPECIES: porin [unclassified Wolbachia]	MULTISPECIES: porin [unclassified Wolbachia]	NA	NA	porin [Wolbachia endosymbiont of Ctenocephalides felis wCfeJ]	porin [Wolbachia endosymbiont of Cimex lectularius]	porin [Wolbachia endosymbiont of Brugia malayi]	porin [Wolbachia endosymbiont of Brugia malayi]	porin [Wolbachia endosymbiont of Brugia pahangi]	porin [Wolbachia endosymbiont of Folsomia candida]	porin [Wolbachia endosymbiont of Ctenocephalides felis wCfeT]	hypothetical protein [Ehrlichia chaffeensis]
OG0000265	MULTISPECIES: DsbA family protein [Wolbachia]	MULTISPECIES: DsbA family protein [Wolbachia]	MULTISPECIES: DsbA family protein [Wolbachia]	MULTISPECIES: DsbA family protein [Wolbachia]	DsbA family protein [Wolbachia]	DsbA family protein [Wolbachia endosymbiont of Drosophila simulans]	MULTISPECIES: DsbA family protein [Wolbachia]	MULTISPECIES: DsbA family protein [Wolbachia]	MULTISPECIES: DsbA family protein [unclassified Wolbachia]	MULTISPECIES: DsbA family protein [Wolbachia]	MULTISPECIES: DsbA family protein [Wolbachia]	MULTISPECIES: thioredoxin domain-containing protein [Wolbachia]	MULTISPECIES: DsbA family protein [Wolbachia]	MULTISPECIES: DsbA family protein [Wolbachia]	MULTISPECIES: thioredoxin domain-containing protein [Wolbachia]	MULTISPECIES: thioredoxin domain-containing protein [unclassified Wolbachia]	MULTISPECIES: thioredoxin domain-containing protein [unclassified Wolbachia]	MULTISPECIES: thioredoxin domain-containing protein [unclassified Wolbachia]	thioredoxin domain-containing protein [Wolbachia endosymbiont of Onchocerca ochengi]	thioredoxin domain-containing protein [Wolbachia endosymbiont of Onchocerca ochengi]	thioredoxin domain-containing protein [Wolbachia endosymbiont of Ctenocephalides felis wCfeJ]	thioredoxin domain-containing protein [Wolbachia endosymbiont of Cimex lectularius]	MULTISPECIES: thioredoxin domain-containing protein [unclassified Wolbachia]	MULTISPECIES: thioredoxin domain-containing protein [unclassified Wolbachia]	MULTISPECIES: thioredoxin domain-containing protein [unclassified Wolbachia]	thioredoxin domain-containing protein [Wolbachia endosymbiont of Folsomia candida]	thioredoxin domain-containing protein [Wolbachia endosymbiont of Ctenocephalides felis wCfeT]	DsbA family protein [Ehrlichia chaffeensis]
OG0000815	MULTISPECIES: M23 family metallopeptidase [Wolbachia]	MULTISPECIES: M23 family metallopeptidase [Wolbachia]	MULTISPECIES: M23 family metallopeptidase [Wolbachia]	MULTISPECIES: M23 family metallopeptidase [Wolbachia]	M23 family metallopeptidase [Wolbachia]	MULTISPECIES: M23 family metallopeptidase [Wolbachia]	MULTISPECIES: M23 family metallopeptidase [Wolbachia]	MULTISPECIES: M23 family metallopeptidase [Wolbachia]	MULTISPECIES: M23 family metallopeptidase [unclassified Wolbachia]	MULTISPECIES: M23 family metallopeptidase [Wolbachia]	MULTISPECIES: M23 family metallopeptidase [Wolbachia]	MULTISPECIES: M23 family metallopeptidase [Wolbachia]	M23 family metallopeptidase [Wolbachia pipientis]	M23 family metallopeptidase [Wolbachia pipientis]	MULTISPECIES: M23 family metallopeptidase [unclassified Wolbachia]	MULTISPECIES: M23 family metallopeptidase [unclassified Wolbachia]	MULTISPECIES: M23 family metallopeptidase [unclassified Wolbachia]	MULTISPECIES: M23 family metallopeptidase [unclassified Wolbachia]	MULTISPECIES: M23 family metallopeptidase [unclassified Wolbachia]	MULTISPECIES: M23 family metallopeptidase [unclassified Wolbachia]	M23 family metallopeptidase [Wolbachia endosymbiont of Ctenocephalides felis wCfeJ]	M23 family metallopeptidase [Wolbachia endosymbiont of Cimex lectularius]	NA	NA	M23 family metallopeptidase [Wolbachia endosymbiont of Brugia pahangi]	NA	M23 family metallopeptidase [Wolbachia endosymbiont of Ctenocephalides felis wCfeT]	NA
OG0000745	MULTISPECIES: P44/Msp2 family outer membrane protein [Wolbachia]	MULTISPECIES: P44/Msp2 family outer membrane protein [Wolbachia]	MULTISPECIES: P44/Msp2 family outer membrane protein [Wolbachia]	NA	P44/Msp2 family outer membrane protein [Wolbachia]	MULTISPECIES: P44/Msp2 family outer membrane protein [Wolbachia]	MULTISPECIES: P44/Msp2 family outer membrane protein [Wolbachia]	MULTISPECIES: P44/Msp2 family outer membrane protein [unclassified Wolbachia]	NA	MULTISPECIES: P44/Msp2 family outer membrane protein [Wolbachia]	MULTISPECIES: P44/Msp2 family outer membrane protein [Wolbachia]	NA	NA	NA	P44/Msp2 family outer membrane protein [Wolbachia endosymbiont of Chrysomya megacephala]	MULTISPECIES: P44/Msp2 family outer membrane protein [unclassified Wolbachia]	MULTISPECIES: P44/Msp2 family outer membrane protein [unclassified Wolbachia]	MULTISPECIES: P44/Msp2 family outer membrane protein [unclassified Wolbachia]	MULTISPECIES: P44/Msp2 family outer membrane protein [unclassified Wolbachia]	MULTISPECIES: P44/Msp2 family outer membrane protein [unclassified Wolbachia]	P44/Msp2 family outer membrane protein [Wolbachia endosymbiont of Ctenocephalides felis wCfeJ]	P44/Msp2 family outer membrane protein [Wolbachia endosymbiont of Cimex lectularius]	P44/Msp2 family outer membrane protein [Wolbachia endosymbiont of Brugia malayi]	P44/Msp2 family outer membrane protein [Wolbachia endosymbiont of Brugia malayi]	P44/Msp2 family outer membrane protein [Wolbachia endosymbiont of Brugia pahangi]	P44/Msp2 family outer membrane protein [Wolbachia endosymbiont of Folsomia candida]	P44/Msp2 family outer membrane protein [Wolbachia endosymbiont of Ctenocephalides felis wCfeT]	NA
OG0000848	MULTISPECIES: Tol-Pal system protein TolB [Wolbachia]	MULTISPECIES: Tol-Pal system protein TolB [Wolbachia]	MULTISPECIES: Tol-Pal system protein TolB [Wolbachia]	MULTISPECIES: Tol-Pal system protein TolB [Wolbachia]	Tol-Pal system protein TolB [Wolbachia]	MULTISPECIES: Tol-Pal system protein TolB [Wolbachia]	MULTISPECIES: Tol-Pal system protein TolB [Wolbachia]	Tol-Pal system protein TolB [Wolbachia endosymbiont of Carposina sasakii]	MULTISPECIES: Tol-Pal system protein TolB [Wolbachia]	MULTISPECIES: Tol-Pal system protein TolB [Wolbachia]	MULTISPECIES: Tol-Pal system protein TolB [Wolbachia]	MULTISPECIES: Tol-Pal system protein TolB [Wolbachia]	MULTISPECIES: Tol-Pal system protein TolB [Wolbachia]	MULTISPECIES: Tol-Pal system protein TolB [Wolbachia]	MULTISPECIES: Tol-Pal system protein TolB [Wolbachia]	MULTISPECIES: Tol-Pal system protein TolB [unclassified Wolbachia]	MULTISPECIES: Tol-Pal system protein TolB [unclassified Wolbachia]	Tol-Pal system protein TolB [Wolbachia endosymbiont of Drosophila simulans]	NA	NA	Tol-Pal system protein TolB [Wolbachia endosymbiont of Ctenocephalides felis wCfeJ]	Tol-Pal system protein TolB [Wolbachia endosymbiont of Cimex lectularius]	NA	NA	NA	Tol-Pal system protein TolB [Wolbachia endosymbiont of Folsomia candida]	Tol-Pal system protein TolB [Wolbachia endosymbiont of Ctenocephalides felis wCfeT]	NA
OG0000453	MULTISPECIES: D-alanyl-D-alanine carboxypeptidase family protein [Wolbachia]	MULTISPECIES: D-alanyl-D-alanine carboxypeptidase [Wolbachia]	MULTISPECIES: D-alanyl-D-alanine carboxypeptidase [Wolbachia]	MULTISPECIES: D-alanyl-D-alanine carboxypeptidase [Wolbachia]	D-alanyl-D-alanine carboxypeptidase family protein [Wolbachia]	MULTISPECIES: D-alanyl-D-alanine carboxypeptidase [Wolbachia]	MULTISPECIES: D-alanyl-D-alanine carboxypeptidase family protein [Wolbachia]	MULTISPECIES: D-alanyl-D-alanine carboxypeptidase family protein [Wolbachia]	MULTISPECIES: D-alanyl-D-alanine carboxypeptidase family protein [unclassified Wolbachia]	MULTISPECIES: D-alanyl-D-alanine carboxypeptidase family protein [Wolbachia]	MULTISPECIES: D-alanyl-D-alanine carboxypeptidase family protein [Wolbachia]	MULTISPECIES: D-alanyl-D-alanine carboxypeptidase family protein [Wolbachia]	D-alanyl-D-alanine carboxypeptidase [Wolbachia pipientis]	D-alanyl-D-alanine carboxypeptidase [Wolbachia pipientis]	MULTISPECIES: D-alanyl-D-alanine carboxypeptidase family protein [Wolbachia]	MULTISPECIES: D-alanyl-D-alanine carboxypeptidase family protein [unclassified Wolbachia]	MULTISPECIES: D-alanyl-D-alanine carboxypeptidase family protein [unclassified Wolbachia]	MULTISPECIES: D-alanyl-D-alanine carboxypeptidase family protein [unclassified Wolbachia]	D-alanyl-D-alanine carboxypeptidase family protein [Wolbachia endosymbiont of Onchocerca ochengi]	D-alanyl-D-alanine carboxypeptidase family protein [Wolbachia endosymbiont of Onchocerca ochengi]	D-alanyl-D-alanine carboxypeptidase family protein [Wolbachia endosymbiont of Ctenocephalides felis wCfeJ]	D-alanyl-D-alanine carboxypeptidase family protein [Wolbachia endosymbiont of Cimex lectularius]	D-alanyl-D-alanine carboxypeptidase family protein [Wolbachia endosymbiont of Brugia malayi]	D-alanyl-D-alanine carboxypeptidase family protein [Wolbachia endosymbiont of Brugia malayi]	D-alanyl-D-alanine carboxypeptidase family protein [Wolbachia endosymbiont of Brugia pahangi]	D-alanyl-D-alanine carboxypeptidase family protein [Wolbachia endosymbiont of Folsomia candida]	D-alanyl-D-alanine carboxypeptidase family protein [Wolbachia endosymbiont of Ctenocephalides felis wCfeT]	D-alanyl-D-alanine carboxypeptidase family protein [Ehrlichia chaffeensis]
OG0000452	MULTISPECIES: TRP75-related protein [Wolbachia]	MULTISPECIES: TRP75-related protein [Wolbachia]	MULTISPECIES: TRP75-related protein [Wolbachia]	MULTISPECIES: TRP75-related protein [Wolbachia]	TRP75-related protein [Wolbachia]	MULTISPECIES: hypothetical protein [Wolbachia]	MULTISPECIES: TRP75-related protein [Wolbachia]	MULTISPECIES: TRP75-related protein [Wolbachia]	MULTISPECIES: TRP75-related protein [unclassified Wolbachia]	MULTISPECIES: TRP75-related protein [Wolbachia]	MULTISPECIES: TRP75-related protein [Wolbachia]	MULTISPECIES: TRP75-related protein [Wolbachia]	MULTISPECIES: TRP75-related protein [Wolbachia]	MULTISPECIES: TRP75-related protein [Wolbachia]	MULTISPECIES: TRP75-related protein [Wolbachia]	MULTISPECIES: TRP75-related protein [unclassified Wolbachia]	MULTISPECIES: TRP75-related protein [unclassified Wolbachia]	TRP75-related protein [Wolbachia endosymbiont of Drosophila simulans]	MULTISPECIES: TRP75-related protein [unclassified Wolbachia]	MULTISPECIES: TRP75-related protein [unclassified Wolbachia]	TRP75-related protein [Wolbachia endosymbiont of Ctenocephalides felis wCfeJ]	TRP75-related protein [Wolbachia endosymbiont of Cimex lectularius]	TRP75-related protein [Wolbachia endosymbiont of Brugia malayi]	TRP75-related protein [Wolbachia endosymbiont of Brugia malayi]	TRP75-related protein [Wolbachia endosymbiont of Brugia pahangi]	TRP75-related protein [Wolbachia endosymbiont of Folsomia candida]	TRP75-related protein [Wolbachia endosymbiont of Ctenocephalides felis wCfeT]	tandem repeat effector TRP75 [Ehrlichia chaffeensis]
OG0000061	MULTISPECIES: membrane protein [Wolbachia]	MULTISPECIES: membrane protein [Wolbachia]	MULTISPECIES: membrane protein [Wolbachia]	MULTISPECIES: membrane protein [Wolbachia]	hypothetical protein pgaptmp_000461 [Wolbachia]	MULTISPECIES: membrane protein [Wolbachia]	MULTISPECIES: hypothetical protein [Wolbachia]	MULTISPECIES: OmpA-like protein [Wolbachia]	MULTISPECIES: OmpA-like protein [unclassified Wolbachia]	MULTISPECIES: membrane protein [Wolbachia]	MULTISPECIES: membrane protein [Wolbachia]	MULTISPECIES: cell envelope biogenesis protein OmpA [Wolbachia]	MULTISPECIES: cell envelope biogenesis protein OmpA [Wolbachia]	MULTISPECIES: cell envelope biogenesis protein OmpA [Wolbachia]	MULTISPECIES: outer membrane beta-barrel protein [Wolbachia]	hypothetical protein [Wolbachia endosymbiont of Drosophila mauritiana]	MULTISPECIES: hypothetical protein [unclassified Wolbachia]	membrane protein [Wolbachia endosymbiont of Drosophila simulans]	NA	NA	hypothetical protein [Wolbachia endosymbiont of Ctenocephalides felis wCfeJ]	hypothetical protein [Wolbachia endosymbiont of Cimex lectularius]	hypothetical protein [Wolbachia endosymbiont of Brugia malayi]	hypothetical protein [Wolbachia endosymbiont of Brugia malayi]	hypothetical protein [Wolbachia endosymbiont of Brugia pahangi]	hypothetical protein [Wolbachia endosymbiont of Folsomia candida]	outer membrane beta-barrel protein [Wolbachia endosymbiont of Ctenocephalides felis wCfeT]	NA
OG0000728	MULTISPECIES: polysaccharide deacetylase family protein [Wolbachia]	MULTISPECIES: polysaccharide deacetylase family protein [Wolbachia]	MULTISPECIES: polysaccharide deacetylase family protein [Wolbachia]	MULTISPECIES: polysaccharide deacetylase family protein [Wolbachia]	polysaccharide deacetylase family protein [Wolbachia]	MULTISPECIES: polysaccharide deacetylase family protein [Wolbachia]	MULTISPECIES: polysaccharide deacetylase family protein [Wolbachia]	MULTISPECIES: polysaccharide deacetylase family protein [unclassified Wolbachia]	MULTISPECIES: polysaccharide deacetylase family protein [unclassified Wolbachia]	MULTISPECIES: polysaccharide deacetylase family protein [unclassified Wolbachia]	MULTISPECIES: polysaccharide deacetylase family protein [unclassified Wolbachia]	polysaccharide deacetylase family protein [Wolbachia pipientis]	MULTISPECIES: polysaccharide deacetylase family protein [Wolbachia]	polysaccharide deacetylase family protein [Wolbachia pipientis]	MULTISPECIES: polysaccharide deacetylase family protein [unclassified Wolbachia]	MULTISPECIES: polysaccharide deacetylase family protein [unclassified Wolbachia]	MULTISPECIES: polysaccharide deacetylase family protein [unclassified Wolbachia]	MULTISPECIES: polysaccharide deacetylase family protein [unclassified Wolbachia]	NA	NA	polysaccharide deacetylase family protein [Wolbachia endosymbiont of Ctenocephalides felis wCfeJ]	polysaccharide deacetylase family protein [Wolbachia endosymbiont of Cimex lectularius]	MULTISPECIES: polysaccharide deacetylase family protein [unclassified Wolbachia]	MULTISPECIES: polysaccharide deacetylase family protein [unclassified Wolbachia]	MULTISPECIES: polysaccharide deacetylase family protein [unclassified Wolbachia]	polysaccharide deacetylase family protein [Wolbachia endosymbiont of Folsomia candida]	polysaccharide deacetylase family protein [Wolbachia endosymbiont of Ctenocephalides felis wCfeT]	NA
OG0000849	MULTISPECIES: LD-carboxypeptidase [Wolbachia]	MULTISPECIES: LD-carboxypeptidase [Wolbachia]	MULTISPECIES: LD-carboxypeptidase [Wolbachia]	MULTISPECIES: LD-carboxypeptidase [Wolbachia]	LD-carboxypeptidase [Wolbachia]	MULTISPECIES: LD-carboxypeptidase [Wolbachia]	MULTISPECIES: LD-carboxypeptidase [Wolbachia]	MULTISPECIES: LD-carboxypeptidase [Wolbachia]	MULTISPECIES: LD-carboxypeptidase [unclassified Wolbachia]	MULTISPECIES: LD-carboxypeptidase [Wolbachia]	MULTISPECIES: LD-carboxypeptidase [Wolbachia]	MULTISPECIES: LD-carboxypeptidase [Wolbachia]	MULTISPECIES: LD-carboxypeptidase [Wolbachia]	MULTISPECIES: LD-carboxypeptidase [Wolbachia]	MULTISPECIES: LD-carboxypeptidase [Wolbachia]	MULTISPECIES: LD-carboxypeptidase [unclassified Wolbachia]	MULTISPECIES: LD-carboxypeptidase [unclassified Wolbachia]	LD-carboxypeptidase [Wolbachia endosymbiont of Drosophila simulans]	NA	NA	LD-carboxypeptidase [Wolbachia endosymbiont of Ctenocephalides felis wCfeJ]	LD-carboxypeptidase [Wolbachia endosymbiont of Cimex lectularius]	NA	NA	hypothetical protein [Wolbachia endosymbiont of Brugia pahangi]	LD-carboxypeptidase [Wolbachia endosymbiont of Folsomia candida]	NA	NA
OG0000543	MULTISPECIES: zinc ABC transporter substrate-binding protein [Wolbachia]	MULTISPECIES: zinc ABC transporter substrate-binding protein [Wolbachia]	MULTISPECIES: zinc ABC transporter substrate-binding protein [Wolbachia]	MULTISPECIES: zinc ABC transporter substrate-binding protein [Wolbachia]	zinc ABC transporter substrate-binding protein [Wolbachia]	MULTISPECIES: zinc ABC transporter solute-binding protein [Wolbachia]	MULTISPECIES: zinc ABC transporter substrate-binding protein [Wolbachia]	MULTISPECIES: zinc ABC transporter substrate-binding protein [Wolbachia]	MULTISPECIES: zinc ABC transporter substrate-binding protein [unclassified Wolbachia]	MULTISPECIES: zinc ABC transporter substrate-binding protein [Wolbachia]	MULTISPECIES: zinc ABC transporter substrate-binding protein [Wolbachia]	MULTISPECIES: zinc ABC transporter substrate-binding protein [Wolbachia]	MULTISPECIES: zinc ABC transporter substrate-binding protein [Wolbachia]	MULTISPECIES: zinc ABC transporter substrate-binding protein [Wolbachia]	MULTISPECIES: zinc ABC transporter substrate-binding protein [Wolbachia]	MULTISPECIES: zinc ABC transporter substrate-binding protein [unclassified Wolbachia]	MULTISPECIES: zinc ABC transporter substrate-binding protein [unclassified Wolbachia]	MULTISPECIES: zinc ABC transporter substrate-binding protein [unclassified Wolbachia]	zinc ABC transporter substrate-binding protein [Wolbachia endosymbiont of Onchocerca ochengi]	zinc ABC transporter substrate-binding protein [Wolbachia endosymbiont of Onchocerca ochengi]	zinc ABC transporter substrate-binding protein [Wolbachia endosymbiont of Ctenocephalides felis wCfeJ]	zinc ABC transporter substrate-binding protein [Wolbachia endosymbiont of Cimex lectularius]	MULTISPECIES: zinc ABC transporter substrate-binding protein [unclassified Wolbachia]	MULTISPECIES: zinc ABC transporter substrate-binding protein [unclassified Wolbachia]	MULTISPECIES: zinc ABC transporter substrate-binding protein [unclassified Wolbachia]	zinc ABC transporter substrate-binding protein [Wolbachia endosymbiont of Folsomia candida]	zinc ABC transporter substrate-binding protein [Wolbachia endosymbiont of Ctenocephalides felis wCfeT]	metal ABC transporter substrate-binding protein [Ehrlichia chaffeensis]
OG0000209	MULTISPECIES: protocatechuate 3,4-dioxygenase [Wolbachia]	MULTISPECIES: protocatechuate 3,4-dioxygenase [Wolbachia]	MULTISPECIES: protocatechuate 3,4-dioxygenase [Wolbachia]	MULTISPECIES: protocatechuate 3,4-dioxygenase [Wolbachia]	protocatechuate 3,4-dioxygenase [Wolbachia]	hypothetical protein [Wolbachia endosymbiont of Drosophila simulans]	MULTISPECIES: protocatechuate 3,4-dioxygenase [Wolbachia]	MULTISPECIES: protocatechuate 3,4-dioxygenase [Wolbachia]	MULTISPECIES: protocatechuate 3,4-dioxygenase [unclassified Wolbachia]	MULTISPECIES: protocatechuate 3,4-dioxygenase [unclassified Wolbachia]	MULTISPECIES: protocatechuate 3,4-dioxygenase [unclassified Wolbachia]	MULTISPECIES: protocatechuate 3,4-dioxygenase [Wolbachia]	MULTISPECIES: protocatechuate 3,4-dioxygenase [Wolbachia]	MULTISPECIES: protocatechuate 3,4-dioxygenase [Wolbachia]	MULTISPECIES: protocatechuate 3,4-dioxygenase [Wolbachia]	MULTISPECIES: protocatechuate 3,4-dioxygenase [unclassified Wolbachia]	MULTISPECIES: protocatechuate 3,4-dioxygenase [unclassified Wolbachia]	MULTISPECIES: protocatechuate 3,4-dioxygenase [unclassified Wolbachia]	protocatechuate 3,4-dioxygenase [Wolbachia endosymbiont of Onchocerca ochengi]	protocatechuate 3,4-dioxygenase [Wolbachia endosymbiont of Onchocerca ochengi]	protocatechuate 3,4-dioxygenase [Wolbachia endosymbiont of Ctenocephalides felis wCfeJ]	protocatechuate 3,4-dioxygenase [Wolbachia endosymbiont of Cimex lectularius]	protocatechuate 3,4-dioxygenase [Wolbachia endosymbiont of Brugia malayi]	protocatechuate 3,4-dioxygenase [Wolbachia endosymbiont of Brugia malayi]	protocatechuate 3,4-dioxygenase [Wolbachia endosymbiont of Brugia pahangi]	protocatechuate 3,4-dioxygenase [Wolbachia endosymbiont of Folsomia candida]	protocatechuate 3,4-dioxygenase [Wolbachia endosymbiont of Ctenocephalides felis wCfeT]	protocatechuate 3,4-dioxygenase [Ehrlichia chaffeensis]
OG0000500	MULTISPECIES: M48 family metalloprotease [Wolbachia]	MULTISPECIES: M48 family metalloprotease [Wolbachia]	MULTISPECIES: M48 family metalloprotease [Wolbachia]	MULTISPECIES: M48 family metalloprotease [Wolbachia]	M48 family metalloprotease [Wolbachia]	M48 family metalloprotease [Wolbachia endosymbiont of Drosophila simulans]	MULTISPECIES: M48 family metalloprotease [Wolbachia]	MULTISPECIES: M48 family metalloprotease [Wolbachia]	MULTISPECIES: M48 family metalloprotease [Wolbachia]	MULTISPECIES: M48 family metalloprotease [Wolbachia]	MULTISPECIES: M48 family metalloprotease [Wolbachia]	MULTISPECIES: M48 family metalloprotease [Wolbachia]	MULTISPECIES: M48 family metalloprotease [Wolbachia]	M48 family metalloprotease [Wolbachia pipientis]	MULTISPECIES: M48 family metalloprotease [Wolbachia]	MULTISPECIES: M48 family metalloprotease [unclassified Wolbachia]	MULTISPECIES: M48 family metalloprotease [unclassified Wolbachia]	M48 family metalloprotease [Wolbachia endosymbiont of Drosophila simulans]	M48 family metalloprotease [Wolbachia endosymbiont of Onchocerca ochengi]	M48 family metalloprotease [Wolbachia endosymbiont of Onchocerca ochengi]	M48 family metalloprotease [Wolbachia endosymbiont of Ctenocephalides felis wCfeJ]	M48 family metalloprotease [Wolbachia endosymbiont of Cimex lectularius]	M48 family metalloprotease [Wolbachia endosymbiont of Brugia malayi]	M48 family metalloprotease [Wolbachia endosymbiont of Brugia malayi]	M48 family metalloprotease [Wolbachia endosymbiont of Brugia pahangi]	M48 family metalloprotease [Wolbachia endosymbiont of Folsomia candida]	M48 family metalloprotease [Wolbachia endosymbiont of Ctenocephalides felis wCfeT]	M48 family metalloprotease [Ehrlichia chaffeensis]
OG0000616	MULTISPECIES: pitrilysin family protein [Wolbachia]	MULTISPECIES: insulinase family protein [Wolbachia]	MULTISPECIES: insulinase family protein [Wolbachia]	MULTISPECIES: insulinase family protein [Wolbachia]	pitrilysin family protein [Wolbachia]	MULTISPECIES: insulinase family protein [Wolbachia]	MULTISPECIES: pitrilysin family protein [Wolbachia]	pitrilysin family protein [Wolbachia endosymbiont of Carposina sasakii]	MULTISPECIES: pitrilysin family protein [unclassified Wolbachia]	pitrilysin family protein [Wolbachia endosymbiont of Drosophila ananassae]	MULTISPECIES: pitrilysin family protein [Wolbachia]	MULTISPECIES: insulinase family protein [Wolbachia]	MULTISPECIES: insulinase family protein [Wolbachia]	MULTISPECIES: insulinase family protein [Wolbachia]	MULTISPECIES: pitrilysin family protein [Wolbachia]	MULTISPECIES: pitrilysin family protein [unclassified Wolbachia]	MULTISPECIES: pitrilysin family protein [unclassified Wolbachia]	pitrilysin family protein [Wolbachia endosymbiont of Drosophila simulans]	pitrilysin family protein [Wolbachia endosymbiont of Onchocerca ochengi]	pitrilysin family protein [Wolbachia endosymbiont of Onchocerca ochengi]	pitrilysin family protein [Wolbachia endosymbiont of Ctenocephalides felis wCfeJ]	pitrilysin family protein [Wolbachia endosymbiont of Cimex lectularius]	pitrilysin family protein [Wolbachia endosymbiont of Brugia malayi]	pitrilysin family protein [Wolbachia endosymbiont of Brugia malayi]	pitrilysin family protein [Wolbachia endosymbiont of Brugia pahangi]	pitrilysin family protein [Wolbachia endosymbiont of Folsomia candida]	pitrilysin family protein [Wolbachia endosymbiont of Ctenocephalides felis wCfeT]	pitrilysin family protein [Ehrlichia chaffeensis]
OG0000871	NA	NA	NA	NA	protein-disulfide reductase DsbD family protein [Wolbachia]	MULTISPECIES: hypothetical protein [Wolbachia]	MULTISPECIES: protein-disulfide reductase DsbD family protein [Wolbachia]	MULTISPECIES: protein-disulfide reductase DsbD family protein [Wolbachia]	MULTISPECIES: protein-disulfide reductase DsbD family protein [Wolbachia]	MULTISPECIES: protein-disulfide reductase DsbD family protein [unclassified Wolbachia]	MULTISPECIES: protein-disulfide reductase DsbD family protein [unclassified Wolbachia]	MULTISPECIES: protein-disulfide reductase DsbD family protein [Wolbachia]	MULTISPECIES: protein-disulfide reductase DsbD family protein [Wolbachia]	MULTISPECIES: protein-disulfide reductase DsbD family protein [Wolbachia]	MULTISPECIES: protein-disulfide reductase DsbD family protein [unclassified Wolbachia]	MULTISPECIES: protein-disulfide reductase DsbD family protein [unclassified Wolbachia]	MULTISPECIES: protein-disulfide reductase DsbD family protein [unclassified Wolbachia]	protein-disulfide reductase DsbD family protein [Wolbachia endosymbiont of Drosophila simulans]	NA	NA	protein-disulfide reductase DsbD family protein [Wolbachia endosymbiont of Ctenocephalides felis wCfeJ]	protein-disulfide reductase DsbD family protein [Wolbachia endosymbiont of Cimex lectularius]	protein-disulfide reductase DsbD family protein [Wolbachia endosymbiont of Brugia malayi]	protein-disulfide reductase DsbD family protein [Wolbachia endosymbiont of Brugia malayi]	protein-disulfide reductase DsbD family protein [Wolbachia endosymbiont of Brugia pahangi]	protein-disulfide reductase DsbD family protein [Wolbachia endosymbiont of Folsomia candida]	NA	protein-disulfide reductase DsbD family protein [Ehrlichia chaffeensis]
OG0000478	MULTISPECIES: ankyrin repeat-containing protein [Wolbachia]	MULTISPECIES: ankyrin repeat-containing protein [Wolbachia]	MULTISPECIES: ankyrin repeat-containing protein [Wolbachia]	MULTISPECIES: ankyrin repeat-containing protein [Wolbachia]	hypothetical protein pgaptmp_000814 [Wolbachia]	hypothetical protein [Wolbachia endosymbiont of Drosophila simulans]	MULTISPECIES: ankyrin repeat domain-containing protein [Wolbachia]	MULTISPECIES: ankyrin repeat domain-containing protein [unclassified Wolbachia]	MULTISPECIES: ankyrin repeat domain-containing protein [unclassified Wolbachia]	MULTISPECIES: hypothetical protein [Wolbachia]	MULTISPECIES: hypothetical protein [Wolbachia]	MULTISPECIES: ankyrin repeat domain-containing protein [Wolbachia]	MULTISPECIES: ankyrin repeat domain-containing protein [Wolbachia]	MULTISPECIES: ankyrin repeat domain-containing protein [Wolbachia]	MULTISPECIES: ankyrin repeat domain-containing protein [Wolbachia]	MULTISPECIES: ankyrin repeat domain-containing protein [unclassified Wolbachia]	MULTISPECIES: ankyrin repeat domain-containing protein [unclassified Wolbachia]	ankyrin repeat domain-containing protein [Wolbachia endosymbiont of Drosophila simulans]	ankyrin repeat domain-containing protein [Wolbachia endosymbiont of Onchocerca ochengi]	ankyrin repeat domain-containing protein [Wolbachia endosymbiont of Onchocerca ochengi]	ankyrin repeat domain-containing protein [Wolbachia endosymbiont of Ctenocephalides felis wCfeJ]	ankyrin repeat domain-containing protein [Wolbachia endosymbiont of Cimex lectularius]	ankyrin repeat domain-containing protein [Wolbachia endosymbiont of Brugia malayi]	ankyrin repeat domain-containing protein [Wolbachia endosymbiont of Brugia malayi]	ankyrin repeat domain-containing protein [Wolbachia endosymbiont of Brugia pahangi]	ankyrin repeat domain-containing protein [Wolbachia endosymbiont of Folsomia candida]	ankyrin repeat domain-containing protein [Wolbachia endosymbiont of Ctenocephalides felis wCfeT]	ankyrin repeat domain-containing protein [Ehrlichia chaffeensis]
OG0000090	MULTISPECIES: metallophosphoesterase [Wolbachia]	MULTISPECIES: metallophosphoesterase [Wolbachia]	MULTISPECIES: metallophosphoesterase [Wolbachia]	MULTISPECIES: metallophosphoesterase [Wolbachia]	metallophosphoesterase [Wolbachia]	phosphoesterase [Wolbachia endosymbiont of Drosophila simulans]	MULTISPECIES: metallophosphoesterase [Wolbachia]	MULTISPECIES: metallophosphoesterase [Wolbachia]	MULTISPECIES: metallophosphoesterase [unclassified Wolbachia]	MULTISPECIES: metallophosphoesterase [Wolbachia]	MULTISPECIES: metallophosphoesterase [Wolbachia]	MULTISPECIES: metallophosphoesterase [Wolbachia]	MULTISPECIES: metallophosphoesterase [Wolbachia]	MULTISPECIES: metallophosphoesterase [Wolbachia]	MULTISPECIES: metallophosphoesterase [Wolbachia]	MULTISPECIES: metallophosphoesterase [unclassified Wolbachia]	MULTISPECIES: metallophosphoesterase [unclassified Wolbachia]	MULTISPECIES: metallophosphoesterase [unclassified Wolbachia]	MULTISPECIES: metallophosphoesterase [unclassified Wolbachia]	MULTISPECIES: metallophosphoesterase [unclassified Wolbachia]	metallophosphoesterase [Wolbachia endosymbiont of Ctenocephalides felis wCfeJ]	metallophosphoesterase [Wolbachia endosymbiont of Cimex lectularius]	metallophosphoesterase [Wolbachia endosymbiont of Brugia malayi]	metallophosphoesterase [Wolbachia endosymbiont of Brugia malayi]	metallophosphoesterase [Wolbachia endosymbiont of Brugia pahangi]	metallophosphoesterase [Wolbachia endosymbiont of Folsomia candida]	metallophosphoesterase [Wolbachia endosymbiont of Ctenocephalides felis wCfeT]	metallophosphoesterase [Ehrlichia chaffeensis]
OG0000930	NA	NA	NA	NA	NA	NA	NA	NA	NA	NA	NA	MULTISPECIES: P44/Msp2 family outer membrane protein [Wolbachia]	MULTISPECIES: P44/Msp2 family outer membrane protein [Wolbachia]	MULTISPECIES: P44/Msp2 family outer membrane protein [Wolbachia]	acyloxyacyl hydrolase [Wolbachia endosymbiont of Chrysomya megacephala]	MULTISPECIES: outer membrane protein [unclassified Wolbachia]	MULTISPECIES: outer membrane protein [unclassified Wolbachia]	MULTISPECIES: outer membrane protein [unclassified Wolbachia]	NA	NA	NA	NA	hypothetical protein [Wolbachia endosymbiont of Brugia malayi]	hypothetical protein [Wolbachia endosymbiont of Brugia malayi]	hypothetical protein [Wolbachia endosymbiont of Brugia pahangi]	outer membrane beta-barrel protein [Wolbachia endosymbiont of Folsomia candida]	NA	NA
OG0000574	MULTISPECIES: outer membrane protein assembly factor BamA [Wolbachia]	MULTISPECIES: outer membrane protein assembly factor BamA [Wolbachia]	MULTISPECIES: outer membrane protein assembly factor BamA [Wolbachia]	MULTISPECIES: outer membrane protein assembly factor BamA [Wolbachia]	outer membrane protein assembly factor BamA [Wolbachia]	outer membrane protein assembly factor BamA [Wolbachia endosymbiont of Drosophila simulans]	MULTISPECIES: outer membrane protein assembly factor BamA [Wolbachia]	outer membrane protein assembly factor BamA [Wolbachia endosymbiont of Carposina sasakii]	MULTISPECIES: outer membrane protein assembly factor BamA [unclassified Wolbachia]	MULTISPECIES: outer membrane protein assembly factor BamA [Wolbachia]	MULTISPECIES: outer membrane protein assembly factor BamA [Wolbachia]	MULTISPECIES: outer membrane protein assembly factor BamA [Wolbachia]	MULTISPECIES: outer membrane protein assembly factor BamA [Wolbachia]	MULTISPECIES: outer membrane protein assembly factor BamA [Wolbachia]	MULTISPECIES: outer membrane protein assembly factor BamA [Wolbachia]	MULTISPECIES: outer membrane protein assembly factor BamA [unclassified Wolbachia]	MULTISPECIES: outer membrane protein assembly factor BamA [unclassified Wolbachia]	outer membrane protein assembly factor BamA [Wolbachia endosymbiont of Drosophila simulans]	outer membrane protein assembly factor BamA [Wolbachia endosymbiont of Onchocerca ochengi]	outer membrane protein assembly factor BamA [Wolbachia endosymbiont of Onchocerca ochengi]	outer membrane protein assembly factor BamA [Wolbachia endosymbiont of Ctenocephalides felis wCfeJ]	outer membrane protein assembly factor BamA [Wolbachia endosymbiont of Cimex lectularius]	outer membrane protein assembly factor BamA [Wolbachia endosymbiont of Brugia malayi]	outer membrane protein assembly factor BamA [Wolbachia endosymbiont of Brugia malayi]	outer membrane protein assembly factor BamA [Wolbachia endosymbiont of Brugia pahangi]	outer membrane protein assembly factor BamA [Wolbachia endosymbiont of Folsomia candida]	outer membrane protein assembly factor BamA [Wolbachia endosymbiont of Ctenocephalides felis wCfeT]	outer membrane protein assembly factor BamA [Ehrlichia chaffeensis]
OG0000083	MULTISPECIES: P44/Msp2 family outer membrane protein [Wolbachia]	MULTISPECIES: P44/Msp2 family outer membrane protein [Wolbachia]	MULTISPECIES: P44/Msp2 family outer membrane protein [Wolbachia]	MULTISPECIES: P44/Msp2 family outer membrane protein [Wolbachia]	P44/Msp2 family outer membrane protein [Wolbachia]	MULTISPECIES: P44/Msp2 family outer membrane protein [Wolbachia]	MULTISPECIES: P44/Msp2 family outer membrane protein [Wolbachia]	MULTISPECIES: P44/Msp2 family outer membrane protein [Wolbachia]	P44/Msp2 family outer membrane protein [Wolbachia endosymbiont of Drosophila simulans]	MULTISPECIES: P44/Msp2 family outer membrane protein [Wolbachia]	P44/Msp2 family outer membrane protein [Wolbachia sp. wRi]	MULTISPECIES: P44/Msp2 family outer membrane protein [Wolbachia]	MULTISPECIES: P44/Msp2 family outer membrane protein [Wolbachia]	MULTISPECIES: P44/Msp2 family outer membrane protein [Wolbachia]	MULTISPECIES: P44/Msp2 family outer membrane protein [Wolbachia]	MULTISPECIES: P44/Msp2 family outer membrane protein [unclassified Wolbachia]	MULTISPECIES: P44/Msp2 family outer membrane protein [unclassified Wolbachia]	P44/Msp2 family outer membrane protein [Wolbachia endosymbiont of Drosophila simulans]	P44/Msp2 family outer membrane protein [Wolbachia endosymbiont of Onchocerca ochengi]	P44/Msp2 family outer membrane protein [Wolbachia endosymbiont of Onchocerca ochengi]	P44/Msp2 family outer membrane protein [Wolbachia endosymbiont of Ctenocephalides felis wCfeJ]	P44/Msp2 family outer membrane protein [Wolbachia endosymbiont of Cimex lectularius]	P44/Msp2 family outer membrane protein [Wolbachia endosymbiont of Brugia malayi]	P44/Msp2 family outer membrane protein [Wolbachia endosymbiont of Brugia malayi]	P44/Msp2 family outer membrane protein [Wolbachia endosymbiont of Brugia pahangi]	P44/Msp2 family outer membrane protein [Wolbachia endosymbiont of Folsomia candida]	P44/Msp2 family outer membrane protein [Wolbachia endosymbiont of Ctenocephalides felis wCfeT]	NA
OG0001105	NA	NA	NA	NA	NA	NA	NA	NA	NA	NA	NA	MULTISPECIES: DUF3857 domain-containing protein [Wolbachia]	MULTISPECIES: DUF3857 domain-containing protein [Wolbachia]	MULTISPECIES: DUF3857 domain-containing protein [Wolbachia]	MULTISPECIES: DUF3857 domain-containing protein [Wolbachia]	MULTISPECIES: DUF3857 domain-containing protein [unclassified Wolbachia]	MULTISPECIES: DUF3857 domain-containing protein [unclassified Wolbachia]	MULTISPECIES: DUF3857 domain-containing protein [unclassified Wolbachia]	NA	NA	NA	NA	NA	NA	NA	NA	NA	NA
OG0000777	MULTISPECIES: N-acetylmuramoyl-L-alanine amidase [Wolbachia]	MULTISPECIES: N-acetylmuramoyl-L-alanine amidase [Wolbachia]	MULTISPECIES: N-acetylmuramoyl-L-alanine amidase [Wolbachia]	MULTISPECIES: N-acetylmuramoyl-L-alanine amidase [Wolbachia]	N-acetylmuramoyl-L-alanine amidase [Wolbachia]	N-acetylmuramoyl-L-alanine amidase [Wolbachia endosymbiont of Drosophila simulans]	MULTISPECIES: N-acetylmuramoyl-L-alanine amidase [Wolbachia]	MULTISPECIES: N-acetylmuramoyl-L-alanine amidase [Wolbachia]	MULTISPECIES: hypothetical protein [unclassified Wolbachia]	MULTISPECIES: N-acetylmuramoyl-L-alanine amidase [Wolbachia]	MULTISPECIES: N-acetylmuramoyl-L-alanine amidase [Wolbachia]	MULTISPECIES: N-acetylmuramoyl-L-alanine amidase [Wolbachia]	MULTISPECIES: N-acetylmuramoyl-L-alanine amidase [Wolbachia]	N-acetylmuramoyl-L-alanine amidase [Wolbachia pipientis]	MULTISPECIES: N-acetylmuramoyl-L-alanine amidase [Wolbachia]	MULTISPECIES: N-acetylmuramoyl-L-alanine amidase [unclassified Wolbachia]	MULTISPECIES: N-acetylmuramoyl-L-alanine amidase [unclassified Wolbachia]	MULTISPECIES: N-acetylmuramoyl-L-alanine amidase [unclassified Wolbachia]	NA	NA	N-acetylmuramoyl-L-alanine amidase [Wolbachia endosymbiont of Ctenocephalides felis wCfeJ]	NA	N-acetylmuramoyl-L-alanine amidase [Wolbachia endosymbiont of Brugia malayi]	N-acetylmuramoyl-L-alanine amidase [Wolbachia endosymbiont of Brugia malayi]	N-acetylmuramoyl-L-alanine amidase [Wolbachia endosymbiont of Brugia pahangi]	N-acetylmuramoyl-L-alanine amidase [Wolbachia endosymbiont of Folsomia candida]	NA	NA
OG0000796	MULTISPECIES: phospholipase D family protein [Wolbachia]	MULTISPECIES: phospholipase D family protein [Wolbachia]	MULTISPECIES: phospholipase D family protein [Wolbachia]	MULTISPECIES: phospholipase D family protein [Wolbachia]	phospholipase D family protein [Wolbachia]	MULTISPECIES: phospholipase D family protein [Wolbachia]	NA	MULTISPECIES: phospholipase D family protein [Wolbachia]	MULTISPECIES: phospholipase D family protein [unclassified Wolbachia]	MULTISPECIES: phospholipase D family protein [unclassified Wolbachia]	MULTISPECIES: phospholipase D family protein [unclassified Wolbachia]	MULTISPECIES: phospholipase D family protein [Wolbachia]	MULTISPECIES: phospholipase D family protein [Wolbachia]	MULTISPECIES: phospholipase D family protein [Wolbachia]	MULTISPECIES: phospholipase D family protein [Wolbachia]	MULTISPECIES: phospholipase D family protein [unclassified Wolbachia]	MULTISPECIES: phospholipase D family protein [unclassified Wolbachia]	MULTISPECIES: phospholipase D family protein [unclassified Wolbachia]	MULTISPECIES: phospholipase D family protein [unclassified Wolbachia]	MULTISPECIES: phospholipase D family protein [unclassified Wolbachia]	phospholipase D family protein [Wolbachia endosymbiont of Ctenocephalides felis wCfeJ]	phospholipase D family protein [Wolbachia endosymbiont of Cimex lectularius]	phospholipase D family protein [Wolbachia endosymbiont of Brugia malayi]	phospholipase D family protein [Wolbachia endosymbiont of Brugia malayi]	phospholipase D family protein [Wolbachia endosymbiont of Brugia pahangi]	phospholipase D family protein [Wolbachia endosymbiont of Folsomia candida]	NA	NA
OG0000507	MULTISPECIES: thioredoxin-disulfide reductase [Wolbachia]	MULTISPECIES: thioredoxin-disulfide reductase [Wolbachia]	MULTISPECIES: thioredoxin-disulfide reductase [Wolbachia]	MULTISPECIES: thioredoxin-disulfide reductase [Wolbachia]	thioredoxin-disulfide reductase [Wolbachia]	thioredoxin-disulfide reductase [Wolbachia endosymbiont of Drosophila simulans]	MULTISPECIES: thioredoxin-disulfide reductase [Wolbachia]	MULTISPECIES: thioredoxin-disulfide reductase [Wolbachia]	MULTISPECIES: thioredoxin-disulfide reductase [unclassified Wolbachia]	MULTISPECIES: thioredoxin-disulfide reductase [unclassified Wolbachia]	MULTISPECIES: thioredoxin-disulfide reductase [unclassified Wolbachia]	MULTISPECIES: thioredoxin-disulfide reductase [Wolbachia]	MULTISPECIES: thioredoxin-disulfide reductase [Wolbachia]	MULTISPECIES: thioredoxin-disulfide reductase [Wolbachia]	MULTISPECIES: thioredoxin-disulfide reductase [Wolbachia]	MULTISPECIES: thioredoxin-disulfide reductase [unclassified Wolbachia]	MULTISPECIES: thioredoxin-disulfide reductase [unclassified Wolbachia]	thioredoxin-disulfide reductase [Wolbachia endosymbiont of Drosophila simulans]	thioredoxin-disulfide reductase [Wolbachia endosymbiont of Onchocerca ochengi]	thioredoxin-disulfide reductase [Wolbachia endosymbiont of Onchocerca ochengi]	thioredoxin-disulfide reductase [Wolbachia endosymbiont of Ctenocephalides felis wCfeJ]	thioredoxin-disulfide reductase [Wolbachia endosymbiont of Cimex lectularius]	thioredoxin-disulfide reductase [Wolbachia endosymbiont of Brugia malayi]	thioredoxin-disulfide reductase [Wolbachia endosymbiont of Brugia malayi]	thioredoxin-disulfide reductase [Wolbachia endosymbiont of Brugia pahangi]	thioredoxin-disulfide reductase [Wolbachia endosymbiont of Folsomia candida]	thioredoxin-disulfide reductase [Wolbachia endosymbiont of Ctenocephalides felis wCfeT]	thioredoxin-disulfide reductase [Ehrlichia chaffeensis]
OG0001168	MULTISPECIES: hypothetical protein [Wolbachia]	MULTISPECIES: hypothetical protein [Wolbachia]	MULTISPECIES: hypothetical protein [Wolbachia]	MULTISPECIES: hypothetical protein [Wolbachia]	hypothetical protein pgaptmp_000394 [Wolbachia]	NA	NA	NA	NA	NA	NA	NA	NA	NA	NA	NA	NA	NA	NA	NA	NA	NA	NA	NA	NA	NA	NA	NA
OG0000963	MULTISPECIES: P44/Msp2 family outer membrane protein [Wolbachia]	MULTISPECIES: P44/Msp2 family outer membrane protein [Wolbachia]	MULTISPECIES: P44/Msp2 family outer membrane protein [Wolbachia]	MULTISPECIES: P44/Msp2 family outer membrane protein [Wolbachia]	P44/Msp2 family outer membrane protein [Wolbachia]	MULTISPECIES: P44/Msp2 family outer membrane protein [Wolbachia]	MULTISPECIES: P44/Msp2 family outer membrane protein [Wolbachia]	MULTISPECIES: P44/Msp2 family outer membrane protein [Wolbachia]	P44/Msp2 family outer membrane protein [Wolbachia endosymbiont of Drosophila simulans]	NA	NA	NA	NA	NA	NA	NA	NA	NA	NA	NA	P44/Msp2 family outer membrane protein [Wolbachia endosymbiont of Ctenocephalides felis wCfeJ]	NA	NA	NA	NA	P44/Msp2 family outer membrane protein [Wolbachia endosymbiont of Folsomia candida]	P44/Msp2 family outer membrane protein [Wolbachia endosymbiont of Ctenocephalides felis wCfeT]	NA
OG0000529	MULTISPECIES: DegQ family serine endoprotease [Wolbachia]	MULTISPECIES: DegQ family serine endoprotease [Wolbachia]	MULTISPECIES: DegQ family serine endoprotease [Wolbachia]	MULTISPECIES: DegQ family serine endoprotease [Wolbachia]	DegQ family serine endoprotease [Wolbachia]	DegQ family serine endoprotease [Wolbachia endosymbiont of Drosophila simulans]	MULTISPECIES: DegQ family serine endoprotease [Wolbachia]	MULTISPECIES: DegQ family serine endoprotease [Wolbachia]	MULTISPECIES: DegQ family serine endoprotease [unclassified Wolbachia]	MULTISPECIES: DegQ family serine endoprotease [Wolbachia]	MULTISPECIES: DegQ family serine endoprotease [Wolbachia]	MULTISPECIES: DegQ family serine endoprotease [Wolbachia]	DegQ family serine endoprotease [Wolbachia pipientis]	MULTISPECIES: DegQ family serine endoprotease [Wolbachia]	MULTISPECIES: DegQ family serine endoprotease [Wolbachia]	MULTISPECIES: DegQ family serine endoprotease [unclassified Wolbachia]	MULTISPECIES: DegQ family serine endoprotease [unclassified Wolbachia]	DegQ family serine endoprotease [Wolbachia endosymbiont of Drosophila simulans]	MULTISPECIES: DegQ family serine endoprotease [unclassified Wolbachia]	MULTISPECIES: DegQ family serine endoprotease [unclassified Wolbachia]	DegQ family serine endoprotease [Wolbachia endosymbiont of Ctenocephalides felis wCfeJ]	DegQ family serine endoprotease [Wolbachia endosymbiont of Cimex lectularius]	DegQ family serine endoprotease [Wolbachia endosymbiont of Brugia malayi]	DegQ family serine endoprotease [Wolbachia endosymbiont of Brugia malayi]	DegQ family serine endoprotease [Wolbachia endosymbiont of Brugia pahangi]	DegQ family serine endoprotease [Wolbachia endosymbiont of Folsomia candida]	DegQ family serine endoprotease [Wolbachia endosymbiont of Ctenocephalides felis wCfeT]	Do family serine endopeptidase [Ehrlichia chaffeensis]
OG0000062	MULTISPECIES: hypothetical protein [Wolbachia]	MULTISPECIES: hypothetical protein [Wolbachia]	MULTISPECIES: hypothetical protein [Wolbachia]	hypothetical protein [Wolbachia pipientis]	hypothetical protein pgaptmp_000262 [Wolbachia]	hypothetical protein [Wolbachia endosymbiont of Drosophila simulans]	MULTISPECIES: hypothetical protein [Wolbachia]	hypothetical protein [Wolbachia endosymbiont of Carposina sasakii]	MULTISPECIES: hypothetical protein [unclassified Wolbachia]	MULTISPECIES: hypothetical protein [unclassified Wolbachia]	MULTISPECIES: hypothetical protein [unclassified Wolbachia]	MULTISPECIES: hypothetical protein [Wolbachia]	MULTISPECIES: hypothetical protein [Wolbachia]	MULTISPECIES: hypothetical protein [Wolbachia]	hypothetical protein [Wolbachia endosymbiont of Chrysomya megacephala]	MULTISPECIES: hypothetical protein [unclassified Wolbachia]	MULTISPECIES: hypothetical protein [unclassified Wolbachia]	hypothetical protein [Wolbachia endosymbiont of Drosophila simulans]	hypothetical protein [Wolbachia endosymbiont of Onchocerca ochengi]	hypothetical protein [Wolbachia endosymbiont of Onchocerca ochengi]	hypothetical protein [Wolbachia endosymbiont of Ctenocephalides felis wCfeJ]	hypothetical protein [Wolbachia endosymbiont of Cimex lectularius]	hypothetical protein [Wolbachia endosymbiont of Brugia malayi]	hypothetical protein [Wolbachia endosymbiont of Brugia malayi]	hypothetical protein [Wolbachia endosymbiont of Brugia pahangi]	hypothetical protein [Wolbachia endosymbiont of Folsomia candida]	hypothetical protein [Wolbachia endosymbiont of Ctenocephalides felis wCfeT]	NA
OG0000793	MULTISPECIES: 2,3-bisphosphoglycerate-independent phosphoglycerate mutase [Wolbachia]	MULTISPECIES: 2,3-bisphosphoglycerate-independent phosphoglycerate mutase [Wolbachia]	MULTISPECIES: 2,3-bisphosphoglycerate-independent phosphoglycerate mutase [Wolbachia]	MULTISPECIES: 2,3-bisphosphoglycerate-independent phosphoglycerate mutase [Wolbachia]	2,3-bisphosphoglycerate-independent phosphoglycerate mutase [Wolbachia]	MULTISPECIES: 2,3-bisphosphoglycerate-independent phosphoglycerate mutase [Wolbachia]	MULTISPECIES: 2,3-bisphosphoglycerate-independent phosphoglycerate mutase [Wolbachia]	MULTISPECIES: 2,3-bisphosphoglycerate-independent phosphoglycerate mutase [Wolbachia]	MULTISPECIES: 2,3-bisphosphoglycerate-independent phosphoglycerate mutase [unclassified Wolbachia]	MULTISPECIES: 2,3-bisphosphoglycerate-independent phosphoglycerate mutase [unclassified Wolbachia]	MULTISPECIES: 2,3-bisphosphoglycerate-independent phosphoglycerate mutase [unclassified Wolbachia]	MULTISPECIES: 2,3-bisphosphoglycerate-independent phosphoglycerate mutase [Wolbachia]	MULTISPECIES: 2,3-bisphosphoglycerate-independent phosphoglycerate mutase [Wolbachia]	MULTISPECIES: 2,3-bisphosphoglycerate-independent phosphoglycerate mutase [Wolbachia]	MULTISPECIES: 2,3-bisphosphoglycerate-independent phosphoglycerate mutase [Wolbachia]	MULTISPECIES: 2,3-bisphosphoglycerate-independent phosphoglycerate mutase [unclassified Wolbachia]	MULTISPECIES: 2,3-bisphosphoglycerate-independent phosphoglycerate mutase [unclassified Wolbachia]	MULTISPECIES: 2,3-bisphosphoglycerate-independent phosphoglycerate mutase [unclassified Wolbachia]	2,3-bisphosphoglycerate-independent phosphoglycerate mutase [Wolbachia endosymbiont of Onchocerca ochengi]	2,3-bisphosphoglycerate-independent phosphoglycerate mutase [Wolbachia endosymbiont of Onchocerca ochengi]	2,3-bisphosphoglycerate-independent phosphoglycerate mutase [Wolbachia endosymbiont of Ctenocephalides felis wCfeJ]	2,3-bisphosphoglycerate-independent phosphoglycerate mutase [Wolbachia endosymbiont of Cimex lectularius]	NA	NA	NA	2,3-bisphosphoglycerate-independent phosphoglycerate mutase [Wolbachia endosymbiont of Folsomia candida]	2,3-bisphosphoglycerate-independent phosphoglycerate mutase [Wolbachia endosymbiont of Ctenocephalides felis wCfeT]	2,3-bisphosphoglycerate-independent phosphoglycerate mutase [Ehrlichia chaffeensis]
OG0000195	MULTISPECIES: NAD(P)H-dependent glycerol-3-phosphate dehydrogenase [Wolbachia]	MULTISPECIES: NAD(P)H-dependent glycerol-3-phosphate dehydrogenase [Wolbachia]	MULTISPECIES: NAD(P)H-dependent glycerol-3-phosphate dehydrogenase [Wolbachia]	MULTISPECIES: NAD(P)H-dependent glycerol-3-phosphate dehydrogenase [Wolbachia]	NAD(P)H-dependent glycerol-3-phosphate dehydrogenase [Wolbachia]	MULTISPECIES: NAD(P)H-dependent glycerol-3-phosphate dehydrogenase [Wolbachia]	MULTISPECIES: NAD(P)H-dependent glycerol-3-phosphate dehydrogenase [Wolbachia]	MULTISPECIES: NAD(P)H-dependent glycerol-3-phosphate dehydrogenase [Wolbachia]	MULTISPECIES: NAD(P)H-dependent glycerol-3-phosphate dehydrogenase [Wolbachia]	MULTISPECIES: NAD(P)H-dependent glycerol-3-phosphate dehydrogenase [Wolbachia]	MULTISPECIES: NAD(P)H-dependent glycerol-3-phosphate dehydrogenase [Wolbachia]	MULTISPECIES: NAD(P)H-dependent glycerol-3-phosphate dehydrogenase [Wolbachia]	MULTISPECIES: NAD(P)H-dependent glycerol-3-phosphate dehydrogenase [Wolbachia]	MULTISPECIES: NAD(P)H-dependent glycerol-3-phosphate dehydrogenase [Wolbachia]	NAD(P)H-dependent glycerol-3-phosphate dehydrogenase [Wolbachia endosymbiont of Chrysomya megacephala]	MULTISPECIES: NAD(P)H-dependent glycerol-3-phosphate dehydrogenase [unclassified Wolbachia]	MULTISPECIES: NAD(P)H-dependent glycerol-3-phosphate dehydrogenase [unclassified Wolbachia]	MULTISPECIES: NAD(P)H-dependent glycerol-3-phosphate dehydrogenase [unclassified Wolbachia]	NAD(P)H-dependent glycerol-3-phosphate dehydrogenase [Wolbachia endosymbiont of Onchocerca ochengi]	NAD(P)H-dependent glycerol-3-phosphate dehydrogenase [Wolbachia endosymbiont of Onchocerca ochengi]	NAD(P)H-dependent glycerol-3-phosphate dehydrogenase [Wolbachia endosymbiont of Ctenocephalides felis wCfeJ]	NAD(P)H-dependent glycerol-3-phosphate dehydrogenase [Wolbachia endosymbiont of Cimex lectularius]	MULTISPECIES: NAD(P)H-dependent glycerol-3-phosphate dehydrogenase [unclassified Wolbachia]	MULTISPECIES: NAD(P)H-dependent glycerol-3-phosphate dehydrogenase [unclassified Wolbachia]	MULTISPECIES: NAD(P)H-dependent glycerol-3-phosphate dehydrogenase [unclassified Wolbachia]	NAD(P)H-dependent glycerol-3-phosphate dehydrogenase [Wolbachia endosymbiont of Folsomia candida]	NAD(P)H-dependent glycerol-3-phosphate dehydrogenase [Wolbachia endosymbiont of Ctenocephalides felis wCfeT]	NAD(P)H-dependent glycerol-3-phosphate dehydrogenase [Ehrlichia chaffeensis]
OG0001348	NA	NA	NA	NA	NA	NA	NA	NA	NA	NA	NA	NA	NA	NA	NA	NA	NA	NA	NA	NA	NA	NA	hypothetical protein [Wolbachia endosymbiont of Brugia malayi]	hypothetical protein [Wolbachia endosymbiont of Brugia malayi]	hypothetical protein [Wolbachia endosymbiont of Brugia pahangi]	NA	NA	NA
OG0001293	NA	NA	NA	NA	NA	NA	NA	NA	NA	NA	NA	MULTISPECIES: hypothetical protein [Wolbachia]	MULTISPECIES: hypothetical protein [Wolbachia]	MULTISPECIES: hypothetical protein [Wolbachia]	NA	NA	NA	NA	NA	NA	NA	NA	NA	NA	NA	NA	NA	NA
OG0000811	MULTISPECIES: DUF1284 domain-containing protein [Wolbachia]	MULTISPECIES: DUF1284 domain-containing protein [Wolbachia]	MULTISPECIES: DUF1284 domain-containing protein [Wolbachia]	MULTISPECIES: DUF1284 domain-containing protein [Wolbachia]	DUF1284 domain-containing protein [Wolbachia]	MULTISPECIES: DUF1284 domain-containing protein [Wolbachia]	MULTISPECIES: DUF1284 domain-containing protein [Wolbachia]	MULTISPECIES: DUF1284 domain-containing protein [Wolbachia]	MULTISPECIES: DUF1284 domain-containing protein [Wolbachia]	MULTISPECIES: DUF1284 domain-containing protein [Wolbachia]	MULTISPECIES: DUF1284 domain-containing protein [Wolbachia]	MULTISPECIES: DUF1284 domain-containing protein [Wolbachia]	MULTISPECIES: DUF1284 domain-containing protein [Wolbachia]	MULTISPECIES: DUF1284 domain-containing protein [Wolbachia]	MULTISPECIES: DUF1284 domain-containing protein [Wolbachia]	MULTISPECIES: DUF1284 domain-containing protein [unclassified Wolbachia]	MULTISPECIES: DUF1284 domain-containing protein [unclassified Wolbachia]	MULTISPECIES: DUF1284 domain-containing protein [unclassified Wolbachia]	NA	NA	DUF1284 domain-containing protein [Wolbachia endosymbiont of Ctenocephalides felis wCfeJ]	DUF1284 domain-containing protein [Wolbachia endosymbiont of Cimex lectularius]	MULTISPECIES: DUF1284 domain-containing protein [unclassified Wolbachia]	MULTISPECIES: DUF1284 domain-containing protein [unclassified Wolbachia]	MULTISPECIES: DUF1284 domain-containing protein [unclassified Wolbachia]	DUF1284 domain-containing protein [Wolbachia endosymbiont of Folsomia candida]	DUF1284 domain-containing protein [Wolbachia endosymbiont of Ctenocephalides felis wCfeT]	NA
OG0000182	MULTISPECIES: TolC family protein [Wolbachia]	MULTISPECIES: TolC family protein [Wolbachia]	MULTISPECIES: TolC family protein [Wolbachia]	MULTISPECIES: TolC family protein [Wolbachia]	TolC family protein [Wolbachia]	MULTISPECIES: TolC family protein [Wolbachia]	TolC family protein [Wolbachia pipientis]	MULTISPECIES: TolC family protein [Wolbachia]	MULTISPECIES: TolC family protein [Wolbachia]	MULTISPECIES: TolC family protein [Wolbachia]	MULTISPECIES: TolC family protein [Wolbachia]	TolC family protein [Wolbachia pipientis]	TolC family protein [Wolbachia pipientis]	TolC family protein [Wolbachia pipientis]	MULTISPECIES: TolC family protein [Wolbachia]	MULTISPECIES: TolC family protein [unclassified Wolbachia]	MULTISPECIES: TolC family protein [unclassified Wolbachia]	MULTISPECIES: TolC family protein [unclassified Wolbachia]	TolC family protein [Wolbachia endosymbiont of Onchocerca ochengi]	TolC family protein [Wolbachia endosymbiont of Onchocerca ochengi]	TolC family protein [Wolbachia endosymbiont of Ctenocephalides felis wCfeJ]	TolC family protein [Wolbachia endosymbiont of Cimex lectularius]	TolC family protein [Wolbachia endosymbiont of Brugia malayi]	TolC family protein [Wolbachia endosymbiont of Brugia malayi]	TolC family protein [Wolbachia endosymbiont of Brugia pahangi]	TolC family protein [Wolbachia endosymbiont of Folsomia candida]	TolC family protein [Wolbachia endosymbiont of Ctenocephalides felis wCfeT]	TolC family outer membrane protein [Ehrlichia chaffeensis]
OG0000031	MULTISPECIES: phage terminase large subunit [Wolbachia]	MULTISPECIES: phage terminase large subunit [Wolbachia]	MULTISPECIES: phage terminase large subunit [Wolbachia]	hypothetical protein [Wolbachia endosymbiont of Drosophila melanogaster]	phage terminase large subunit [Wolbachia]	phage terminase large subunit [Wolbachia endosymbiont of Drosophila simulans]	MULTISPECIES: phage terminase large subunit [Wolbachia]	phage terminase large subunit [Wolbachia endosymbiont of Carposina sasakii]	MULTISPECIES: phage terminase large subunit [unclassified Wolbachia]	phage terminase large subunit [Wolbachia endosymbiont of Drosophila ananassae]	MULTISPECIES: phage terminase large subunit [unclassified Wolbachia]	MULTISPECIES: phage terminase large subunit [Wolbachia]	phage terminase large subunit [Wolbachia pipientis]	phage terminase large subunit [Wolbachia pipientis]	MULTISPECIES: phage terminase large subunit [Wolbachia]	MULTISPECIES: phage terminase large subunit [unclassified Wolbachia]	MULTISPECIES: phage terminase large subunit [unclassified Wolbachia]	phage terminase large subunit [Wolbachia endosymbiont of Drosophila simulans]	NA	NA	phage terminase large subunit [Wolbachia endosymbiont of Ctenocephalides felis wCfeJ]	phage terminase large subunit [Wolbachia endosymbiont of Cimex lectularius]	hypothetical protein [Wolbachia endosymbiont of Brugia malayi]	hypothetical protein [Wolbachia endosymbiont of Brugia malayi]	hypothetical protein [Wolbachia endosymbiont of Brugia pahangi]	phage terminase large subunit [Wolbachia endosymbiont of Folsomia candida]	NA	phage terminase large subunit [Ehrlichia chaffeensis]
OG0001030	NA	NA	NA	NA	NA	NA	NA	NA	NA	NA	NA	NA	NA	NA	NA	NA	NA	NA	NA	NA	hypothetical protein [Wolbachia endosymbiont of Ctenocephalides felis wCfeJ]	Sir2 family NAD-dependent protein deacetylase [Wolbachia endosymbiont of Cimex lectularius]	hypothetical protein [Wolbachia endosymbiont of Brugia malayi]	hypothetical protein [Wolbachia endosymbiont of Brugia malayi]	hypothetical protein [Wolbachia endosymbiont of Brugia pahangi]	hypothetical protein [Wolbachia endosymbiont of Folsomia candida]	NA	NA
OG0000841	MULTISPECIES: type II secretion system protein [Wolbachia]	MULTISPECIES: type II secretion system protein [Wolbachia]	MULTISPECIES: type II secretion system protein [Wolbachia]	MULTISPECIES: type II secretion system protein [Wolbachia]	secretion system protein [Wolbachia]	secretion system protein [Wolbachia endosymbiont of Drosophila simulans]	MULTISPECIES: secretion system protein [Wolbachia]	MULTISPECIES: type II secretion system protein [Wolbachia]	MULTISPECIES: type II secretion system protein [Wolbachia]	MULTISPECIES: type II secretion system protein [Wolbachia]	MULTISPECIES: type II secretion system protein [Wolbachia]	MULTISPECIES: secretion system protein [Wolbachia]	MULTISPECIES: secretion system protein [Wolbachia]	MULTISPECIES: secretion system protein [Wolbachia]	MULTISPECIES: secretion system protein [Wolbachia]	MULTISPECIES: secretion system protein [unclassified Wolbachia]	MULTISPECIES: secretion system protein [unclassified Wolbachia]	MULTISPECIES: secretion system protein [unclassified Wolbachia]	NA	NA	secretion system protein [Wolbachia endosymbiont of Ctenocephalides felis wCfeJ]	secretion system protein [Wolbachia endosymbiont of Cimex lectularius]	NA	NA	NA	secretion system protein [Wolbachia endosymbiont of Folsomia candida]	secretion system protein [Wolbachia endosymbiont of Ctenocephalides felis wCfeT]	NA
OG0000840	MULTISPECIES: hypothetical protein [Wolbachia]	MULTISPECIES: hypothetical protein [Wolbachia]	MULTISPECIES: hypothetical protein [Wolbachia]	MULTISPECIES: hypothetical protein [Wolbachia]	hypothetical protein pgaptmp_000642 [Wolbachia]	MULTISPECIES: hypothetical protein [Wolbachia]	MULTISPECIES: hypothetical protein [Wolbachia]	MULTISPECIES: hypothetical protein [Wolbachia]	MULTISPECIES: hypothetical protein [unclassified Wolbachia]	MULTISPECIES: hypothetical protein [Wolbachia]	MULTISPECIES: hypothetical protein [Wolbachia]	MULTISPECIES: hypothetical protein [Wolbachia]	MULTISPECIES: hypothetical protein [Wolbachia]	MULTISPECIES: hypothetical protein [Wolbachia]	hypothetical protein [Wolbachia endosymbiont of Chrysomya megacephala]	MULTISPECIES: hypothetical protein [unclassified Wolbachia]	MULTISPECIES: hypothetical protein [unclassified Wolbachia]	hypothetical protein [Wolbachia endosymbiont of Drosophila simulans]	NA	NA	hypothetical protein [Wolbachia endosymbiont of Ctenocephalides felis wCfeJ]	hypothetical protein [Wolbachia endosymbiont of Cimex lectularius]	NA	NA	NA	hypothetical protein [Wolbachia endosymbiont of Folsomia candida]	hypothetical protein [Wolbachia endosymbiont of Ctenocephalides felis wCfeT]	NA
OG0000790	MULTISPECIES: tetratricopeptide repeat protein [Wolbachia]	MULTISPECIES: tetratricopeptide repeat protein [Wolbachia]	MULTISPECIES: tetratricopeptide repeat protein [Wolbachia]	MULTISPECIES: tetratricopeptide repeat protein [Wolbachia]	tetratricopeptide repeat protein [Wolbachia]	MULTISPECIES: tetratricopeptide repeat protein [Wolbachia]	MULTISPECIES: tetratricopeptide repeat protein [Wolbachia]	tetratricopeptide repeat protein [Wolbachia endosymbiont of Carposina sasakii]	tetratricopeptide repeat protein [Wolbachia endosymbiont of Drosophila simulans]	MULTISPECIES: tetratricopeptide repeat protein [Wolbachia]	MULTISPECIES: tetratricopeptide repeat protein [Wolbachia]	MULTISPECIES: tetratricopeptide repeat protein [Wolbachia]	MULTISPECIES: tetratricopeptide repeat protein [Wolbachia]	MULTISPECIES: tetratricopeptide repeat protein [Wolbachia]	MULTISPECIES: tetratricopeptide repeat protein [Wolbachia]	MULTISPECIES: tetratricopeptide repeat protein [unclassified Wolbachia]	MULTISPECIES: tetratricopeptide repeat protein [unclassified Wolbachia]	tetratricopeptide repeat protein [Wolbachia endosymbiont of Drosophila simulans]	NA	NA	tetratricopeptide repeat protein [Wolbachia endosymbiont of Ctenocephalides felis wCfeJ]	tetratricopeptide repeat protein [Wolbachia endosymbiont of Cimex lectularius]	hypothetical protein [Wolbachia endosymbiont of Brugia malayi]	hypothetical protein [Wolbachia endosymbiont of Brugia malayi]	tetratricopeptide repeat protein [Wolbachia endosymbiont of Brugia pahangi]	tetratricopeptide repeat protein [Wolbachia endosymbiont of Folsomia candida]	tetratricopeptide repeat protein [Wolbachia endosymbiont of Ctenocephalides felis wCfeT]	NA
OG0000619	MULTISPECIES: leucyl aminopeptidase [Wolbachia]	MULTISPECIES: leucyl aminopeptidase [Wolbachia]	MULTISPECIES: leucyl aminopeptidase [Wolbachia]	MULTISPECIES: leucyl aminopeptidase [Wolbachia]	leucyl aminopeptidase [Wolbachia]	MULTISPECIES: leucyl aminopeptidase [Wolbachia]	MULTISPECIES: leucyl aminopeptidase [Wolbachia]	MULTISPECIES: leucyl aminopeptidase [Wolbachia]	MULTISPECIES: leucyl aminopeptidase [Wolbachia]	MULTISPECIES: leucyl aminopeptidase [unclassified Wolbachia]	MULTISPECIES: leucyl aminopeptidase [unclassified Wolbachia]	MULTISPECIES: leucyl aminopeptidase [Wolbachia]	MULTISPECIES: leucyl aminopeptidase [Wolbachia]	MULTISPECIES: leucyl aminopeptidase [Wolbachia]	MULTISPECIES: leucyl aminopeptidase [Wolbachia]	MULTISPECIES: leucyl aminopeptidase [unclassified Wolbachia]	MULTISPECIES: leucyl aminopeptidase [unclassified Wolbachia]	MULTISPECIES: leucyl aminopeptidase [unclassified Wolbachia]	leucyl aminopeptidase [Wolbachia endosymbiont of Onchocerca ochengi]	leucyl aminopeptidase [Wolbachia endosymbiont of Onchocerca ochengi]	leucyl aminopeptidase [Wolbachia endosymbiont of Ctenocephalides felis wCfeJ]	leucyl aminopeptidase [Wolbachia endosymbiont of Cimex lectularius]	leucyl aminopeptidase [Wolbachia endosymbiont of Brugia malayi]	leucyl aminopeptidase [Wolbachia endosymbiont of Brugia malayi]	leucyl aminopeptidase [Wolbachia endosymbiont of Brugia pahangi]	leucyl aminopeptidase [Wolbachia endosymbiont of Folsomia candida]	leucyl aminopeptidase [Wolbachia endosymbiont of Ctenocephalides felis wCfeT]	leucyl aminopeptidase [Ehrlichia chaffeensis]
OG0001996	NA	NA	NA	NA	NA	NA	NA	NA	NA	NA	NA	NA	NA	NA	NA	NA	NA	NA	NA	NA	NA	NA	NA	NA	NA	NA	hypothetical protein [Wolbachia endosymbiont of Ctenocephalides felis wCfeT]	NA
OG0001954	NA	NA	NA	NA	NA	NA	NA	NA	NA	NA	NA	NA	NA	NA	NA	NA	NA	NA	NA	NA	hypothetical protein [Wolbachia endosymbiont of Ctenocephalides felis wCfeJ]	NA	NA	NA	NA	NA	NA	NA
OG0001718	NA	NA	NA	NA	NA	NA	NA	NA	NA	NA	NA	NA	NA	NA	NA	NA	NA	NA	NA	NA	NA	NA	NA	NA	NA	hypothetical protein [Wolbachia endosymbiont of Folsomia candida]	NA	NA
OG0001633	NA	NA	NA	NA	NA	NA	NA	NA	NA	NA	NA	NA	hypothetical protein [Wolbachia pipientis]	NA	NA	NA	NA	NA	NA	NA	NA	NA	NA	NA	NA	NA	NA	NA
OG0001585	NA	NA	NA	NA	NA	NA	NA	NA	NA	NA	NA	NA	NA	NA	NA	NA	NA	NA	NA	NA	NA	NA	NA	NA	NA	NA	NA	hypothetical protein [Ehrlichia chaffeensis]
OG0001432	NA	NA	NA	NA	NA	NA	NA	NA	NA	NA	NA	NA	NA	NA	NA	NA	NA	NA	NA	NA	NA	NA	NA	NA	NA	NA	hypothetical protein [Wolbachia endosymbiont of Ctenocephalides felis wCfeT]	NA
OG0001417	NA	NA	NA	NA	NA	NA	NA	NA	NA	NA	NA	NA	NA	NA	NA	NA	NA	NA	NA	NA	hypothetical protein [Wolbachia endosymbiont of Ctenocephalides felis wCfeJ]	hypothetical protein [Wolbachia endosymbiont of Cimex lectularius]	NA	NA	NA	hypothetical protein [Wolbachia endosymbiont of Folsomia candida]	NA	NA
OG0001248	NA	NA	NA	NA	NA	NA	NA	NA	NA	NA	NA	NA	NA	NA	NA	NA	NA	NA	NA	NA	S41 family peptidase [Wolbachia endosymbiont of Ctenocephalides felis wCfeJ]	NA	S41 family peptidase [Wolbachia endosymbiont of Brugia malayi]	S41 family peptidase [Wolbachia endosymbiont of Brugia malayi]	S41 family peptidase [Wolbachia endosymbiont of Brugia pahangi]	NA	NA	NA
OG0001170	NA	NA	NA	NA	NA	NA	NA	NA	NA	NA	NA	MULTISPECIES: ankyrin repeat domain-containing protein [Wolbachia]	MULTISPECIES: ankyrin repeat domain-containing protein [Wolbachia]	MULTISPECIES: ankyrin repeat domain-containing protein [Wolbachia]	hypothetical protein [Wolbachia endosymbiont of Chrysomya megacephala]	NA	NA	NA	NA	NA	NA	NA	NA	NA	NA	NA	NA	NA
OG0001142	NA	NA	NA	NA	NA	NA	NA	NA	NA	NA	NA	NA	NA	NA	NA	NA	NA	NA	NA	NA	NA	NA	NA	NA	NA	hypothetical protein [Wolbachia endosymbiont of Folsomia candida]	NA	NA
OG0001137	NA	NA	NA	NA	NA	NA	NA	NA	NA	NA	NA	NA	NA	NA	hypothetical protein [Wolbachia endosymbiont of Chrysomya megacephala]	MULTISPECIES: hypothetical protein [unclassified Wolbachia]	MULTISPECIES: hypothetical protein [unclassified Wolbachia]	hypothetical protein [Wolbachia endosymbiont of Drosophila simulans]	NA	NA	hypothetical protein [Wolbachia endosymbiont of Ctenocephalides felis wCfeJ]	NA	NA	NA	NA	NA	NA	NA
OG0001051	NA	NA	NA	NA	NA	NA	NA	NA	NA	NA	NA	NA	NA	NA	NA	NA	NA	NA	NA	NA	NA	NA	NA	NA	NA	hypothetical protein [Wolbachia endosymbiont of Folsomia candida]	NA	NA
OG0000933	MULTISPECIES: hypothetical protein [Wolbachia]	MULTISPECIES: hypothetical protein [Wolbachia]	MULTISPECIES: hypothetical protein [Wolbachia]	MULTISPECIES: hypothetical protein [Wolbachia]	hypothetical protein pgaptmp_000266 [Wolbachia]	hypothetical protein [Wolbachia endosymbiont of Drosophila simulans]	MULTISPECIES: hypothetical protein [Wolbachia]	MULTISPECIES: hypothetical protein [Wolbachia]	MULTISPECIES: hypothetical protein [unclassified Wolbachia]	MULTISPECIES: hypothetical protein [Wolbachia]	MULTISPECIES: hypothetical protein [Wolbachia]	NA	NA	NA	NA	NA	NA	NA	NA	NA	hypothetical protein [Wolbachia endosymbiont of Ctenocephalides felis wCfeJ]	hypothetical protein [Wolbachia endosymbiont of Cimex lectularius]	NA	NA	NA	NA	hypothetical protein [Wolbachia endosymbiont of Ctenocephalides felis wCfeT]	NA
OG0000882	NA	NA	NA	NA	NA	NA	NA	NA	NA	NA	NA	NA	NA	NA	NA	NA	NA	NA	NA	NA	NA	NA	NA	NA	NA	NA	NA	P44/Msp2 family outer membrane protein [Ehrlichia chaffeensis]
OG0000863	NA	NA	NA	NA	NA	NA	NA	NA	NA	NA	NA	NA	NA	NA	NA	NA	NA	NA	NA	NA	hypothetical protein [Wolbachia endosymbiont of Ctenocephalides felis wCfeJ]	NA	NA	NA	NA	NA	NA	NA
OG0000838	NA	NA	NA	NA	NA	NA	NA	NA	NA	NA	NA	MULTISPECIES: ankyrin repeat domain-containing protein [Wolbachia]	MULTISPECIES: ankyrin repeat domain-containing protein [Wolbachia]	MULTISPECIES: ankyrin repeat domain-containing protein [Wolbachia]	hypothetical protein [Wolbachia endosymbiont of Chrysomya megacephala]	MULTISPECIES: ankyrin repeat domain-containing protein [unclassified Wolbachia]	MULTISPECIES: ankyrin repeat domain-containing protein [unclassified Wolbachia]	ankyrin repeat domain-containing protein [Wolbachia endosymbiont of Drosophila simulans]	NA	NA	NA	NA	NA	hypothetical protein [Wolbachia endosymbiont of Brugia malayi]	NA	NA	hypothetical protein [Wolbachia endosymbiont of Ctenocephalides felis wCfeT]	NA
OG0000746	MULTISPECIES: hypothetical protein [Wolbachia]	MULTISPECIES: hypothetical protein [Wolbachia]	MULTISPECIES: hypothetical protein [Wolbachia]	MULTISPECIES: hypothetical protein [Wolbachia]	hypothetical protein pgaptmp_000334 [Wolbachia]	hypothetical protein [Wolbachia endosymbiont of Drosophila simulans]	MULTISPECIES: hypothetical protein [Wolbachia]	MULTISPECIES: hypothetical protein [Wolbachia]	MULTISPECIES: hypothetical protein [unclassified Wolbachia]	MULTISPECIES: hypothetical protein [Wolbachia]	MULTISPECIES: hypothetical protein [Wolbachia]	MULTISPECIES: hypothetical protein [Wolbachia]	hypothetical protein [Wolbachia pipientis]	hypothetical protein [Wolbachia pipientis]	hypothetical protein [Wolbachia endosymbiont of Chrysomya megacephala]	MULTISPECIES: hypothetical protein [unclassified Wolbachia]	MULTISPECIES: hypothetical protein [unclassified Wolbachia]	MULTISPECIES: hypothetical protein [unclassified Wolbachia]	NA	NA	hypothetical protein [Wolbachia endosymbiont of Ctenocephalides felis wCfeJ]	hypothetical protein [Wolbachia endosymbiont of Cimex lectularius]	hypothetical protein [Wolbachia endosymbiont of Brugia malayi]	hypothetical protein [Wolbachia endosymbiont of Brugia malayi]	hypothetical protein [Wolbachia endosymbiont of Brugia pahangi]	NA	hypothetical protein [Wolbachia endosymbiont of Ctenocephalides felis wCfeT]	NA
OG0000712	MULTISPECIES: hypothetical protein [Wolbachia]	MULTISPECIES: hypothetical protein [Wolbachia]	MULTISPECIES: hypothetical protein [Wolbachia]	MULTISPECIES: hypothetical protein [Wolbachia]	hypothetical protein pgaptmp_000189 [Wolbachia]	MULTISPECIES: hypothetical protein [Wolbachia]	hypothetical protein [Wolbachia pipientis]	MULTISPECIES: hypothetical protein [Wolbachia]	MULTISPECIES: hypothetical protein [Wolbachia]	MULTISPECIES: hypothetical protein [unclassified Wolbachia]	MULTISPECIES: hypothetical protein [unclassified Wolbachia]	MULTISPECIES: histidine phosphotransferase family protein [Wolbachia]	MULTISPECIES: histidine phosphotransferase family protein [Wolbachia]	MULTISPECIES: histidine phosphotransferase family protein [Wolbachia]	MULTISPECIES: histidine phosphotransferase family protein [Wolbachia]	MULTISPECIES: histidine phosphotransferase family protein [unclassified Wolbachia]	MULTISPECIES: histidine phosphotransferase family protein [unclassified Wolbachia]	MULTISPECIES: histidine phosphotransferase family protein [unclassified Wolbachia]	MULTISPECIES: hypothetical protein [unclassified Wolbachia]	MULTISPECIES: hypothetical protein [unclassified Wolbachia]	hypothetical protein [Wolbachia endosymbiont of Ctenocephalides felis wCfeJ]	hypothetical protein [Wolbachia endosymbiont of Cimex lectularius]	hypothetical protein [Wolbachia endosymbiont of Brugia malayi]	hypothetical protein [Wolbachia endosymbiont of Brugia malayi]	hypothetical protein [Wolbachia endosymbiont of Brugia pahangi]	histidine phosphotransferase family protein [Wolbachia endosymbiont of Folsomia candida]	histidine phosphotransferase family protein [Wolbachia endosymbiont of Ctenocephalides felis wCfeT]	NA
OG0000658	MULTISPECIES: UDP-N-acetylmuramoyl-L-alanine--D-glutamate ligase [Wolbachia]	MULTISPECIES: Mur ligase family protein [Wolbachia]	MULTISPECIES: Mur ligase family protein [Wolbachia]	MULTISPECIES: Mur ligase family protein [Wolbachia]	UDP-N-acetylmuramoyl-L-alanine--D-glutamate ligase [Wolbachia]	UDP-N-acetylmuramoylalanine--D-glutamate ligase [Wolbachia endosymbiont of Drosophila simulans]	MULTISPECIES: UDP-N-acetylmuramoyl-L-alanine--D-glutamate ligase [Wolbachia]	MULTISPECIES: UDP-N-acetylmuramoyl-L-alanine--D-glutamate ligase [Wolbachia]	MULTISPECIES: UDP-N-acetylmuramoyl-L-alanine--D-glutamate ligase [unclassified Wolbachia]	MULTISPECIES: UDP-N-acetylmuramoyl-L-alanine--D-glutamate ligase [Wolbachia]	MULTISPECIES: UDP-N-acetylmuramoyl-L-alanine--D-glutamate ligase [Wolbachia]	MULTISPECIES: UDP-N-acetylmuramoyl-L-alanine--D-glutamate ligase [Wolbachia]	MULTISPECIES: UDP-N-acetylmuramoyl-L-alanine--D-glutamate ligase [Wolbachia]	MULTISPECIES: UDP-N-acetylmuramoyl-L-alanine--D-glutamate ligase [Wolbachia]	MULTISPECIES: UDP-N-acetylmuramoyl-L-alanine--D-glutamate ligase [unclassified Wolbachia]	MULTISPECIES: UDP-N-acetylmuramoyl-L-alanine--D-glutamate ligase [unclassified Wolbachia]	MULTISPECIES: UDP-N-acetylmuramoyl-L-alanine--D-glutamate ligase [unclassified Wolbachia]	MULTISPECIES: UDP-N-acetylmuramoyl-L-alanine--D-glutamate ligase [unclassified Wolbachia]	UDP-N-acetylmuramoyl-L-alanine--D-glutamate ligase [Wolbachia endosymbiont of Onchocerca ochengi]	UDP-N-acetylmuramoyl-L-alanine--D-glutamate ligase [Wolbachia endosymbiont of Onchocerca ochengi]	UDP-N-acetylmuramoyl-L-alanine--D-glutamate ligase [Wolbachia endosymbiont of Ctenocephalides felis wCfeJ]	UDP-N-acetylmuramoyl-L-alanine--D-glutamate ligase [Wolbachia endosymbiont of Cimex lectularius]	UDP-N-acetylmuramoyl-L-alanine--D-glutamate ligase [Wolbachia endosymbiont of Brugia malayi]	UDP-N-acetylmuramoyl-L-alanine--D-glutamate ligase [Wolbachia endosymbiont of Brugia malayi]	UDP-N-acetylmuramoyl-L-alanine--D-glutamate ligase [Wolbachia endosymbiont of Brugia pahangi]	UDP-N-acetylmuramoyl-L-alanine--D-glutamate ligase [Wolbachia endosymbiont of Folsomia candida]	UDP-N-acetylmuramoyl-L-alanine--D-glutamate ligase [Wolbachia endosymbiont of Ctenocephalides felis wCfeT]	NA
OG0000524	MULTISPECIES: alpha/beta hydrolase [Wolbachia]	MULTISPECIES: alpha/beta hydrolase [Wolbachia]	MULTISPECIES: alpha/beta hydrolase [Wolbachia]	MULTISPECIES: alpha/beta hydrolase [Wolbachia]	alpha/beta hydrolase [Wolbachia]	MULTISPECIES: alpha/beta hydrolase [Wolbachia]	MULTISPECIES: alpha/beta hydrolase [Wolbachia]	MULTISPECIES: alpha/beta hydrolase [Wolbachia]	MULTISPECIES: alpha/beta hydrolase [Wolbachia]	MULTISPECIES: alpha/beta hydrolase [Wolbachia]	MULTISPECIES: alpha/beta hydrolase [Wolbachia]	MULTISPECIES: alpha/beta hydrolase [Wolbachia]	MULTISPECIES: alpha/beta hydrolase [Wolbachia]	MULTISPECIES: alpha/beta hydrolase [Wolbachia]	MULTISPECIES: alpha/beta hydrolase [Wolbachia]	MULTISPECIES: alpha/beta hydrolase [unclassified Wolbachia]	MULTISPECIES: alpha/beta hydrolase [unclassified Wolbachia]	MULTISPECIES: alpha/beta hydrolase [unclassified Wolbachia]	alpha/beta hydrolase [Wolbachia endosymbiont of Onchocerca ochengi]	alpha/beta hydrolase [Wolbachia endosymbiont of Onchocerca ochengi]	alpha/beta hydrolase [Wolbachia endosymbiont of Ctenocephalides felis wCfeJ]	alpha/beta hydrolase [Wolbachia endosymbiont of Cimex lectularius]	alpha/beta hydrolase [Wolbachia endosymbiont of Brugia malayi]	alpha/beta hydrolase [Wolbachia endosymbiont of Brugia malayi]	hypothetical protein [Wolbachia endosymbiont of Brugia pahangi]	alpha/beta hydrolase [Wolbachia endosymbiont of Folsomia candida]	alpha/beta hydrolase [Wolbachia endosymbiont of Ctenocephalides felis wCfeT]	alpha/beta hydrolase [Ehrlichia chaffeensis]
OG0000405	MULTISPECIES: ATP synthase F1 subunit delta [Wolbachia]	MULTISPECIES: ATP synthase F1 subunit delta [Wolbachia]	MULTISPECIES: ATP synthase F1 subunit delta [Wolbachia]	MULTISPECIES: ATP synthase F1 subunit delta [Wolbachia]	ATP synthase F1 subunit delta [Wolbachia]	MULTISPECIES: ATP synthase F1 subunit delta [Wolbachia]	MULTISPECIES: ATP synthase F1 subunit delta [Wolbachia]	MULTISPECIES: ATP synthase F1 subunit delta [Wolbachia]	MULTISPECIES: ATP synthase F1 subunit delta [Wolbachia]	MULTISPECIES: ATP synthase F1 subunit delta [Wolbachia]	MULTISPECIES: ATP synthase F1 subunit delta [Wolbachia]	MULTISPECIES: ATP synthase F1 subunit delta [Wolbachia]	MULTISPECIES: ATP synthase F1 subunit delta [Wolbachia]	MULTISPECIES: ATP synthase F1 subunit delta [Wolbachia]	MULTISPECIES: ATP synthase F1 subunit delta [Wolbachia]	MULTISPECIES: ATP synthase F1 subunit delta [unclassified Wolbachia]	MULTISPECIES: ATP synthase F1 subunit delta [unclassified Wolbachia]	MULTISPECIES: ATP synthase F1 subunit delta [unclassified Wolbachia]	ATP synthase F1 subunit delta [Wolbachia endosymbiont of Onchocerca ochengi]	ATP synthase F1 subunit delta [Wolbachia endosymbiont of Onchocerca ochengi]	ATP synthase F1 subunit delta [Wolbachia endosymbiont of Ctenocephalides felis wCfeJ]	ATP synthase F1 subunit delta [Wolbachia endosymbiont of Cimex lectularius]	ATP synthase F1 subunit delta [Wolbachia endosymbiont of Brugia malayi]	ATP synthase F1 subunit delta [Wolbachia endosymbiont of Brugia malayi]	ATP synthase F1 subunit delta [Wolbachia endosymbiont of Brugia pahangi]	ATP synthase F1 subunit delta [Wolbachia endosymbiont of Folsomia candida]	ATP synthase F1 subunit delta [Wolbachia endosymbiont of Ctenocephalides felis wCfeT]	ATP synthase F1 subunit delta [Ehrlichia chaffeensis]
OG0000149	MULTISPECIES: 50S ribosomal protein L3 [Wolbachia]	MULTISPECIES: 50S ribosomal protein L3 [Wolbachia]	MULTISPECIES: 50S ribosomal protein L3 [Wolbachia]	MULTISPECIES: 50S ribosomal protein L3 [Wolbachia]	50S ribosomal protein L3 [Wolbachia]	50S ribosomal protein L3 [Wolbachia endosymbiont of Drosophila simulans]	MULTISPECIES: 50S ribosomal protein L3 [Wolbachia]	MULTISPECIES: 50S ribosomal protein L3 [Wolbachia]	MULTISPECIES: 50S ribosomal protein L3 [Wolbachia]	MULTISPECIES: 50S ribosomal protein L3 [Wolbachia]	MULTISPECIES: 50S ribosomal protein L3 [Wolbachia]	MULTISPECIES: 50S ribosomal protein L3 [Wolbachia]	MULTISPECIES: 50S ribosomal protein L3 [Wolbachia]	MULTISPECIES: 50S ribosomal protein L3 [Wolbachia]	MULTISPECIES: 50S ribosomal protein L3 [Wolbachia]	MULTISPECIES: 50S ribosomal protein L3 [unclassified Wolbachia]	MULTISPECIES: 50S ribosomal protein L3 [unclassified Wolbachia]	MULTISPECIES: 50S ribosomal protein L3 [unclassified Wolbachia]	MULTISPECIES: 50S ribosomal protein L3 [unclassified Wolbachia]	MULTISPECIES: 50S ribosomal protein L3 [unclassified Wolbachia]	50S ribosomal protein L3 [Wolbachia endosymbiont of Ctenocephalides felis wCfeJ]	50S ribosomal protein L3 [Wolbachia endosymbiont of Cimex lectularius]	50S ribosomal protein L3 [Wolbachia endosymbiont of Brugia malayi]	50S ribosomal protein L3 [Wolbachia endosymbiont of Brugia malayi]	50S ribosomal protein L3 [Wolbachia endosymbiont of Brugia pahangi]	50S ribosomal protein L3 [Wolbachia endosymbiont of Folsomia candida]	50S ribosomal protein L3 [Wolbachia endosymbiont of Ctenocephalides felis wCfeT]	50S ribosomal protein L3 [Ehrlichia chaffeensis]
OG0000134	MULTISPECIES: gamma-glutamyl-gamma-aminobutyrate hydrolase family protein [Wolbachia]	MULTISPECIES: gamma-glutamyl-gamma-aminobutyrate hydrolase family protein [Wolbachia]	MULTISPECIES: gamma-glutamyl-gamma-aminobutyrate hydrolase family protein [Wolbachia]	MULTISPECIES: gamma-glutamyl-gamma-aminobutyrate hydrolase family protein [Wolbachia]	gamma-glutamyl-gamma-aminobutyrate hydrolase family protein [Wolbachia]	MULTISPECIES: C26 family cysteine hydrolase domain-containing family [Wolbachia]	glutamine amidotransferase [Wolbachia pipientis]	MULTISPECIES: gamma-glutamyl-gamma-aminobutyrate hydrolase family protein [unclassified Wolbachia]	MULTISPECIES: gamma-glutamyl-gamma-aminobutyrate hydrolase family protein [unclassified Wolbachia]	MULTISPECIES: hypothetical protein [Wolbachia]	MULTISPECIES: hypothetical protein [Wolbachia]	MULTISPECIES: hypothetical protein [Wolbachia]	MULTISPECIES: hypothetical protein [Wolbachia]	MULTISPECIES: hypothetical protein [Wolbachia]	MULTISPECIES: gamma-glutamyl-gamma-aminobutyrate hydrolase family protein [Wolbachia]	MULTISPECIES: gamma-glutamyl-gamma-aminobutyrate hydrolase family protein [unclassified Wolbachia]	MULTISPECIES: gamma-glutamyl-gamma-aminobutyrate hydrolase family protein [unclassified Wolbachia]	gamma-glutamyl-gamma-aminobutyrate hydrolase family protein [Wolbachia endosymbiont of Drosophila simulans]	glutamine amidotransferase [Wolbachia endosymbiont of Onchocerca ochengi]	glutamine amidotransferase [Wolbachia endosymbiont of Onchocerca ochengi]	gamma-glutamyl-gamma-aminobutyrate hydrolase family protein [Wolbachia endosymbiont of Ctenocephalides felis wCfeJ]	gamma-glutamyl-gamma-aminobutyrate hydrolase family protein [Wolbachia endosymbiont of Cimex lectularius]	gamma-glutamyl-gamma-aminobutyrate hydrolase family protein [Wolbachia endosymbiont of Brugia malayi]	gamma-glutamyl-gamma-aminobutyrate hydrolase family protein [Wolbachia endosymbiont of Brugia malayi]	gamma-glutamyl-gamma-aminobutyrate hydrolase family protein [Wolbachia endosymbiont of Brugia pahangi]	gamma-glutamyl-gamma-aminobutyrate hydrolase family protein [Wolbachia endosymbiont of Folsomia candida]	gamma-glutamyl-gamma-aminobutyrate hydrolase family protein [Wolbachia endosymbiont of Ctenocephalides felis wCfeT]	gamma-glutamyl-gamma-aminobutyrate hydrolase family protein [Ehrlichia chaffeensis]
OG0000064	MULTISPECIES: phage major capsid protein [Wolbachia]	MULTISPECIES: phage major capsid protein [Wolbachia]	MULTISPECIES: phage major capsid protein [Wolbachia]	MULTISPECIES: phage major capsid protein [Wolbachia]	phage major capsid protein [Wolbachia]	phage major capsid protein [Wolbachia endosymbiont of Drosophila simulans]	hypothetical protein [Wolbachia pipientis]	MULTISPECIES: phage major capsid protein [Wolbachia]	MULTISPECIES: phage major capsid protein [unclassified Wolbachia]	MULTISPECIES: phage major capsid protein [Wolbachia]	MULTISPECIES: phage major capsid protein [Wolbachia]	MULTISPECIES: phage major capsid protein [Wolbachia]	MULTISPECIES: phage major capsid protein [Wolbachia]	MULTISPECIES: phage major capsid protein [Wolbachia]	phage major capsid protein [Wolbachia endosymbiont of Chrysomya megacephala]	MULTISPECIES: phage major capsid protein [unclassified Wolbachia]	MULTISPECIES: phage major capsid protein [unclassified Wolbachia]	phage major capsid protein [Wolbachia endosymbiont of Drosophila simulans]	NA	NA	phage major capsid protein [Wolbachia endosymbiont of Ctenocephalides felis wCfeJ]	phage major capsid protein [Wolbachia endosymbiont of Cimex lectularius]	hypothetical protein [Wolbachia endosymbiont of Brugia malayi]	hypothetical protein [Wolbachia endosymbiont of Brugia malayi]	hypothetical protein [Wolbachia endosymbiont of Brugia pahangi]	phage major capsid protein [Wolbachia endosymbiont of Folsomia candida]	phage major capsid protein [Wolbachia endosymbiont of Ctenocephalides felis wCfeT]	phage major capsid protein [Ehrlichia chaffeensis]
OG0000019	MULTISPECIES: AAA family ATPase [Wolbachia]	MULTISPECIES: AAA family ATPase [Wolbachia]	MULTISPECIES: AAA family ATPase [Wolbachia]	MULTISPECIES: AAA family ATPase [Wolbachia]	AAA family ATPase [Wolbachia]	AAA family ATPase [Wolbachia endosymbiont of Drosophila simulans]	MULTISPECIES: AAA family ATPase [Wolbachia]	MULTISPECIES: hypothetical protein [unclassified Wolbachia]	MULTISPECIES: AAA family ATPase [unclassified Wolbachia]	MULTISPECIES: AAA family ATPase [unclassified Wolbachia]	MULTISPECIES: AAA family ATPase [unclassified Wolbachia]	MULTISPECIES: AAA family ATPase [Wolbachia]	MULTISPECIES: AAA family ATPase [Wolbachia]	MULTISPECIES: AAA family ATPase [Wolbachia]	hypothetical protein [Wolbachia endosymbiont of Chrysomya megacephala]	MULTISPECIES: AAA family ATPase [unclassified Wolbachia]	hypothetical protein [Wolbachia endosymbiont of Drosophila mauritiana]	MULTISPECIES: AAA family ATPase [unclassified Wolbachia]	MULTISPECIES: hypothetical protein [unclassified Wolbachia]	MULTISPECIES: hypothetical protein [unclassified Wolbachia]	AAA family ATPase [Wolbachia endosymbiont of Ctenocephalides felis wCfeJ]	AAA family ATPase [Wolbachia endosymbiont of Cimex lectularius]	MULTISPECIES: AAA family ATPase [unclassified Wolbachia]	MULTISPECIES: AAA family ATPase [unclassified Wolbachia]	MULTISPECIES: AAA family ATPase [unclassified Wolbachia]	AAA family ATPase [Wolbachia endosymbiont of Folsomia candida]	AAA family ATPase [Wolbachia endosymbiont of Ctenocephalides felis wCfeT]	NA
OG0000008	MULTISPECIES: ankyrin repeat domain-containing protein [Wolbachia]	ankyrin repeat domain-containing protein [Wolbachia endosymbiont of Aedes aegypti]	ankyrin repeat domain-containing protein [Wolbachia endosymbiont of Aedes aegypti]	ankyrin repeat domain-containing protein [Wolbachia pipientis]	hypothetical protein pgaptmp_001175 [Wolbachia]	hypothetical protein [Wolbachia endosymbiont of Drosophila simulans]	ankyrin repeat domain-containing protein [Wolbachia pipientis]	ankyrin repeat domain-containing protein [Wolbachia endosymbiont of Carposina sasakii]	ankyrin repeat domain-containing protein [Wolbachia endosymbiont of Drosophila simulans]	MULTISPECIES: ankyrin repeat domain-containing protein [unclassified Wolbachia]	MULTISPECIES: ankyrin repeat domain-containing protein [unclassified Wolbachia]	MULTISPECIES: ankyrin repeat domain-containing protein [Wolbachia]	MULTISPECIES: ankyrin repeat domain-containing protein [Wolbachia]	MULTISPECIES: ankyrin repeat domain-containing protein [Wolbachia]	ankyrin repeat domain-containing protein [Wolbachia endosymbiont of Chrysomya megacephala]	MULTISPECIES: ankyrin repeat domain-containing protein [unclassified Wolbachia]	MULTISPECIES: ankyrin repeat domain-containing protein [unclassified Wolbachia]	ankyrin repeat domain-containing protein [Wolbachia endosymbiont of Drosophila simulans]	NA	NA	hypothetical protein [Wolbachia endosymbiont of Ctenocephalides felis wCfeJ]	ankyrin repeat domain-containing protein [Wolbachia endosymbiont of Cimex lectularius]	ankyrin repeat domain-containing protein [Wolbachia endosymbiont of Brugia malayi]	ankyrin repeat domain-containing protein [Wolbachia endosymbiont of Brugia malayi]	ankyrin repeat domain-containing protein [Wolbachia endosymbiont of Brugia pahangi]	ankyrin repeat domain-containing protein [Wolbachia endosymbiont of Folsomia candida]	ankyrin repeat domain-containing protein [Wolbachia endosymbiont of Ctenocephalides felis wCfeT]	NA

## Sheet: membrane_proteins
Table S3: Membrane protein orthogroups and the gene identity in each Wolbachia genome. The order of the orthogroups here corresponds to the order in Figure 4B.
Orthogroup	A_wMel_AE017196.1	A_wMel_N25	A_wMel_ZH26	A_wMel_wMel	U_wWil_BMEB	A_wAu_LK055284.1	A_wIrr_CP037426.1	A_wCauA_CP041215.1	A_wHa_CP003884.1	A_wAna_W2.1	A_wRi_Riverside	B_wAlbB_CP031221.1	B_wAlbB_HN2016	B_wAlbB_FL2016	B_wMeg_CP021120.1	B_wMau_177	B_wMau_181	B_wNo_CP003883.1	C_wOv_Cameroon	C_wOo_HE660029.1	U_wCfeJ_CP051157.1	F_wCle_AP013028.1	D_wBm_TRS1	D_wBm_TRS2	D_wBp_FR3	E_wFol_Berlin	U_wCfeT_CP051156.1	O_eCha_westplaces
OG0000596	MULTISPECIES: cytochrome c-type biogenesis protein CcmH [Wolbachia]	MULTISPECIES: cytochrome c-type biogenesis protein CcmH [Wolbachia]	MULTISPECIES: cytochrome c-type biogenesis protein CcmH [Wolbachia]	MULTISPECIES: cytochrome c-type biogenesis protein CcmH [Wolbachia]	cytochrome c-type biogenesis protein CcmH [Wolbachia]	MULTISPECIES: cytochrome c-type biogenesis protein CcmH [Wolbachia]	MULTISPECIES: cytochrome c-type biogenesis protein CcmH [Wolbachia]	MULTISPECIES: cytochrome c-type biogenesis protein CcmH [Wolbachia]	MULTISPECIES: cytochrome c-type biogenesis protein CcmH [Wolbachia]	MULTISPECIES: cytochrome c-type biogenesis protein CcmH [Wolbachia]	cytochrome c-type biogenesis protein CcmH [Wolbachia sp. wRi]	MULTISPECIES: cytochrome c-type biogenesis protein CcmH [Wolbachia]	MULTISPECIES: cytochrome c-type biogenesis protein CcmH [Wolbachia]	MULTISPECIES: cytochrome c-type biogenesis protein CcmH [Wolbachia]	MULTISPECIES: cytochrome c-type biogenesis protein CcmH [Wolbachia]	MULTISPECIES: cytochrome c-type biogenesis protein CcmH [Wolbachia]	MULTISPECIES: cytochrome c-type biogenesis protein CcmH [Wolbachia]	MULTISPECIES: cytochrome c-type biogenesis protein CcmH [Wolbachia]	MULTISPECIES: cytochrome c-type biogenesis protein CcmH [unclassified Wolbachia]	MULTISPECIES: cytochrome c-type biogenesis protein CcmH [unclassified Wolbachia]	cytochrome c-type biogenesis protein CcmH [Wolbachia endosymbiont of Ctenocephalides felis wCfeJ]	cytochrome c-type biogenesis protein CcmH [Wolbachia endosymbiont of Cimex lectularius]	cytochrome c-type biogenesis protein CcmH [Wolbachia endosymbiont of Brugia malayi]	cytochrome c-type biogenesis protein CcmH [Wolbachia endosymbiont of Brugia malayi]	cytochrome c-type biogenesis protein CcmH [Wolbachia endosymbiont of Brugia pahangi]	cytochrome c-type biogenesis protein CcmH [Wolbachia endosymbiont of Folsomia candida]	cytochrome c-type biogenesis protein CcmH [Wolbachia endosymbiont of Ctenocephalides felis wCfeT]	cytochrome c-type biogenesis protein CcmH [Ehrlichia chaffeensis]
OG0000534	MULTISPECIES: type IV secretion system protein [Wolbachia]	MULTISPECIES: type IV secretion system protein [Wolbachia]	MULTISPECIES: type IV secretion system protein [Wolbachia]	MULTISPECIES: type IV secretion system protein [Wolbachia]	type IV secretion system protein [Wolbachia]	MULTISPECIES: hypothetical protein [Wolbachia]	type IV secretion system protein [Wolbachia pipientis]	type IV secretion system protein [Wolbachia endosymbiont of Carposina sasakii]	MULTISPECIES: type IV secretion system protein [unclassified Wolbachia]	MULTISPECIES: type IV secretion system protein [unclassified Wolbachia]	MULTISPECIES: type IV secretion system protein [unclassified Wolbachia]	MULTISPECIES: type IV secretion system protein [Wolbachia]	MULTISPECIES: type IV secretion system protein [Wolbachia]	MULTISPECIES: type IV secretion system protein [Wolbachia]	type IV secretion system protein [Wolbachia endosymbiont of Chrysomya megacephala]	MULTISPECIES: type IV secretion system protein [unclassified Wolbachia]	MULTISPECIES: type IV secretion system protein [unclassified Wolbachia]	type IV secretion system protein [Wolbachia endosymbiont of Drosophila simulans]	type IV secretion system protein [Wolbachia endosymbiont of Onchocerca ochengi]	type IV secretion system protein [Wolbachia endosymbiont of Onchocerca ochengi]	type IV secretion system protein [Wolbachia endosymbiont of Ctenocephalides felis wCfeJ]	type IV secretion system protein [Wolbachia endosymbiont of Cimex lectularius]	type IV secretion system protein [Wolbachia endosymbiont of Brugia malayi]	type IV secretion system protein [Wolbachia endosymbiont of Brugia malayi]	type IV secretion system protein [Wolbachia endosymbiont of Brugia pahangi]	type IV secretion system protein [Wolbachia endosymbiont of Folsomia candida]	type IV secretion system protein [Wolbachia endosymbiont of Ctenocephalides felis wCfeT]	type IV secretion system protein [Ehrlichia chaffeensis]
OG0000568	MULTISPECIES: cytochrome c1 [Wolbachia]	MULTISPECIES: cytochrome c1 [Wolbachia]	MULTISPECIES: cytochrome c1 [Wolbachia]	MULTISPECIES: cytochrome c1 [Wolbachia]	cytochrome c1 [Wolbachia]	cytochrome c1 [Wolbachia endosymbiont of Drosophila simulans]	MULTISPECIES: cytochrome c1 [Wolbachia]	MULTISPECIES: cytochrome c1 [Wolbachia]	MULTISPECIES: cytochrome c1 [Wolbachia]	MULTISPECIES: cytochrome c1 [Wolbachia]	MULTISPECIES: cytochrome c1 [Wolbachia]	MULTISPECIES: cytochrome c1 [Wolbachia]	MULTISPECIES: cytochrome c1 [Wolbachia]	cytochrome c1 [Wolbachia pipientis]	MULTISPECIES: cytochrome c1 [Wolbachia]	MULTISPECIES: cytochrome c1 [unclassified Wolbachia]	MULTISPECIES: cytochrome c1 [unclassified Wolbachia]	cytochrome c1 [Wolbachia endosymbiont of Drosophila simulans]	cytochrome c1 [Wolbachia endosymbiont of Onchocerca ochengi]	cytochrome c1 [Wolbachia endosymbiont of Onchocerca ochengi]	cytochrome c1 [Wolbachia endosymbiont of Ctenocephalides felis wCfeJ]	cytochrome c1 [Wolbachia endosymbiont of Cimex lectularius]	cytochrome c1 [Wolbachia endosymbiont of Brugia malayi]	cytochrome c1 [Wolbachia endosymbiont of Brugia malayi]	cytochrome c1 [Wolbachia endosymbiont of Brugia pahangi]	cytochrome c1 [Wolbachia endosymbiont of Folsomia candida]	cytochrome c1 [Wolbachia endosymbiont of Ctenocephalides felis wCfeT]	cytochrome c1 [Ehrlichia chaffeensis]
OG0000018	MULTISPECIES: TrbC/VirB2 family protein [Wolbachia]	MULTISPECIES: TrbC/VirB2 family protein [Wolbachia]	MULTISPECIES: TrbC/VirB2 family protein [Wolbachia]	MULTISPECIES: TrbC/VirB2 family protein [Wolbachia]	TrbC/VirB2 family protein [Wolbachia]	TrbC/VirB2 family protein [Wolbachia endosymbiont of Drosophila simulans]	MULTISPECIES: TrbC/VirB2 family protein [Wolbachia]	TrbC/VirB2 family protein [Wolbachia endosymbiont of Carposina sasakii]	MULTISPECIES: TrbC/VirB2 family protein [unclassified Wolbachia]	MULTISPECIES: TrbC/VirB2 family protein [Wolbachia]	MULTISPECIES: TrbC/VirB2 family protein [Wolbachia]	MULTISPECIES: TrbC/VirB2 family protein [Wolbachia]	MULTISPECIES: TrbC/VirB2 family protein [Wolbachia]	MULTISPECIES: TrbC/VirB2 family protein [Wolbachia]	MULTISPECIES: TrbC/VirB2 family protein [Wolbachia]	MULTISPECIES: TrbC/VirB2 family protein [unclassified Wolbachia]	MULTISPECIES: TrbC/VirB2 family protein [unclassified Wolbachia]	MULTISPECIES: TrbC/VirB2 family protein [unclassified Wolbachia]	MULTISPECIES: TrbC/VirB2 family protein [unclassified Wolbachia]	MULTISPECIES: TrbC/VirB2 family protein [unclassified Wolbachia]	TrbC/VirB2 family protein [Wolbachia endosymbiont of Ctenocephalides felis wCfeJ]	TrbC/VirB2 family protein [Wolbachia endosymbiont of Cimex lectularius]	MULTISPECIES: TrbC/VirB2 family protein [unclassified Wolbachia]	MULTISPECIES: TrbC/VirB2 family protein [unclassified Wolbachia]	MULTISPECIES: TrbC/VirB2 family protein [unclassified Wolbachia]	TrbC/VirB2 family protein [Wolbachia endosymbiont of Folsomia candida]	TrbC/VirB2 family protein [Wolbachia endosymbiont of Ctenocephalides felis wCfeT]	TrbC/VirB2 family protein [Ehrlichia chaffeensis]
OG0000022	MULTISPECIES: TrbC/VirB2 family protein [Wolbachia]	MULTISPECIES: TrbC/VirB2 family protein [Wolbachia]	TrbC/VirB2 family protein [Wolbachia pipientis]	MULTISPECIES: TrbC/VirB2 family protein [Wolbachia]	TrbC/VirB2 family protein [Wolbachia]	MULTISPECIES: TrbC/VirB2 family protein [Wolbachia]	MULTISPECIES: TrbC/VirB2 family protein [Wolbachia]	MULTISPECIES: TrbC/VirB2 family protein [Wolbachia]	MULTISPECIES: TrbC/VirB2 family protein [Wolbachia]	MULTISPECIES: TrbC/VirB2 family protein [Wolbachia]	MULTISPECIES: TrbC/VirB2 family protein [Wolbachia]	MULTISPECIES: TrbC/VirB2 family protein [Wolbachia]	MULTISPECIES: TrbC/VirB2 family protein [Wolbachia]	MULTISPECIES: TrbC/VirB2 family protein [Wolbachia]	MULTISPECIES: TrbC/VirB2 family protein [unclassified Wolbachia]	MULTISPECIES: TrbC/VirB2 family protein [unclassified Wolbachia]	MULTISPECIES: TrbC/VirB2 family protein [unclassified Wolbachia]	MULTISPECIES: TrbC/VirB2 family protein [unclassified Wolbachia]	NA	NA	TrbC/VirB2 family protein [Wolbachia endosymbiont of Ctenocephalides felis wCfeJ]	TrbC/VirB2 family protein [Wolbachia endosymbiont of Cimex lectularius]	MULTISPECIES: TrbC/VirB2 family protein [unclassified Wolbachia]	MULTISPECIES: TrbC/VirB2 family protein [unclassified Wolbachia]	hypothetical protein [Wolbachia endosymbiont of Brugia pahangi]	TrbC/VirB2 family protein [Wolbachia endosymbiont of Folsomia candida]	TrbC/VirB2 family protein [Wolbachia endosymbiont of Ctenocephalides felis wCfeT]	NA
OG0000529	MULTISPECIES: DegQ family serine endoprotease [Wolbachia]	MULTISPECIES: DegQ family serine endoprotease [Wolbachia]	MULTISPECIES: DegQ family serine endoprotease [Wolbachia]	MULTISPECIES: DegQ family serine endoprotease [Wolbachia]	DegQ family serine endoprotease [Wolbachia]	DegQ family serine endoprotease [Wolbachia endosymbiont of Drosophila simulans]	MULTISPECIES: DegQ family serine endoprotease [Wolbachia]	MULTISPECIES: DegQ family serine endoprotease [Wolbachia]	MULTISPECIES: DegQ family serine endoprotease [unclassified Wolbachia]	MULTISPECIES: DegQ family serine endoprotease [Wolbachia]	MULTISPECIES: DegQ family serine endoprotease [Wolbachia]	MULTISPECIES: DegQ family serine endoprotease [Wolbachia]	DegQ family serine endoprotease [Wolbachia pipientis]	MULTISPECIES: DegQ family serine endoprotease [Wolbachia]	MULTISPECIES: DegQ family serine endoprotease [Wolbachia]	MULTISPECIES: DegQ family serine endoprotease [unclassified Wolbachia]	MULTISPECIES: DegQ family serine endoprotease [unclassified Wolbachia]	DegQ family serine endoprotease [Wolbachia endosymbiont of Drosophila simulans]	MULTISPECIES: DegQ family serine endoprotease [unclassified Wolbachia]	MULTISPECIES: DegQ family serine endoprotease [unclassified Wolbachia]	DegQ family serine endoprotease [Wolbachia endosymbiont of Ctenocephalides felis wCfeJ]	DegQ family serine endoprotease [Wolbachia endosymbiont of Cimex lectularius]	DegQ family serine endoprotease [Wolbachia endosymbiont of Brugia malayi]	DegQ family serine endoprotease [Wolbachia endosymbiont of Brugia malayi]	DegQ family serine endoprotease [Wolbachia endosymbiont of Brugia pahangi]	DegQ family serine endoprotease [Wolbachia endosymbiont of Folsomia candida]	DegQ family serine endoprotease [Wolbachia endosymbiont of Ctenocephalides felis wCfeT]	Do family serine endopeptidase [Ehrlichia chaffeensis]
OG0000507	MULTISPECIES: thioredoxin-disulfide reductase [Wolbachia]	MULTISPECIES: thioredoxin-disulfide reductase [Wolbachia]	MULTISPECIES: thioredoxin-disulfide reductase [Wolbachia]	MULTISPECIES: thioredoxin-disulfide reductase [Wolbachia]	thioredoxin-disulfide reductase [Wolbachia]	thioredoxin-disulfide reductase [Wolbachia endosymbiont of Drosophila simulans]	MULTISPECIES: thioredoxin-disulfide reductase [Wolbachia]	MULTISPECIES: thioredoxin-disulfide reductase [Wolbachia]	MULTISPECIES: thioredoxin-disulfide reductase [unclassified Wolbachia]	MULTISPECIES: thioredoxin-disulfide reductase [unclassified Wolbachia]	MULTISPECIES: thioredoxin-disulfide reductase [unclassified Wolbachia]	MULTISPECIES: thioredoxin-disulfide reductase [Wolbachia]	MULTISPECIES: thioredoxin-disulfide reductase [Wolbachia]	MULTISPECIES: thioredoxin-disulfide reductase [Wolbachia]	MULTISPECIES: thioredoxin-disulfide reductase [Wolbachia]	MULTISPECIES: thioredoxin-disulfide reductase [unclassified Wolbachia]	MULTISPECIES: thioredoxin-disulfide reductase [unclassified Wolbachia]	thioredoxin-disulfide reductase [Wolbachia endosymbiont of Drosophila simulans]	thioredoxin-disulfide reductase [Wolbachia endosymbiont of Onchocerca ochengi]	thioredoxin-disulfide reductase [Wolbachia endosymbiont of Onchocerca ochengi]	thioredoxin-disulfide reductase [Wolbachia endosymbiont of Ctenocephalides felis wCfeJ]	thioredoxin-disulfide reductase [Wolbachia endosymbiont of Cimex lectularius]	thioredoxin-disulfide reductase [Wolbachia endosymbiont of Brugia malayi]	thioredoxin-disulfide reductase [Wolbachia endosymbiont of Brugia malayi]	thioredoxin-disulfide reductase [Wolbachia endosymbiont of Brugia pahangi]	thioredoxin-disulfide reductase [Wolbachia endosymbiont of Folsomia candida]	thioredoxin-disulfide reductase [Wolbachia endosymbiont of Ctenocephalides felis wCfeT]	thioredoxin-disulfide reductase [Ehrlichia chaffeensis]
OG0000692	MULTISPECIES: hypothetical protein [Wolbachia]	MULTISPECIES: hypothetical protein [Wolbachia]	MULTISPECIES: hypothetical protein [Wolbachia]	MULTISPECIES: hypothetical protein [Wolbachia]	hypothetical protein pgaptmp_000260 [Wolbachia]	MULTISPECIES: hypothetical protein [Wolbachia]	hypothetical protein [Wolbachia pipientis]	MULTISPECIES: hypothetical protein [Wolbachia]	MULTISPECIES: hypothetical protein [unclassified Wolbachia]	MULTISPECIES: hypothetical protein [Wolbachia]	MULTISPECIES: hypothetical protein [Wolbachia]	MULTISPECIES: hypothetical protein [Wolbachia]	MULTISPECIES: hypothetical protein [Wolbachia]	MULTISPECIES: hypothetical protein [Wolbachia]	MULTISPECIES: hypothetical protein [Wolbachia]	MULTISPECIES: hypothetical protein [Wolbachia]	MULTISPECIES: hypothetical protein [Wolbachia]	MULTISPECIES: hypothetical protein [Wolbachia]	MULTISPECIES: hypothetical protein [unclassified Wolbachia]	MULTISPECIES: hypothetical protein [unclassified Wolbachia]	hypothetical protein [Wolbachia endosymbiont of Ctenocephalides felis wCfeJ]	hypothetical protein [Wolbachia endosymbiont of Cimex lectularius]	hypothetical protein [Wolbachia endosymbiont of Brugia malayi]	hypothetical protein [Wolbachia endosymbiont of Brugia malayi]	hypothetical protein [Wolbachia endosymbiont of Brugia pahangi]	hypothetical protein [Wolbachia endosymbiont of Folsomia candida]	hypothetical protein [Wolbachia endosymbiont of Ctenocephalides felis wCfeT]	NA
OG0000350	MULTISPECIES: AsmA-like C-terminal region-containing protein [Wolbachia]	MULTISPECIES: hypothetical protein [Wolbachia]	MULTISPECIES: hypothetical protein [Wolbachia]	MULTISPECIES: hypothetical protein [Wolbachia]	AsmA-like C-terminal region-containing protein [Wolbachia]	hypothetical protein [Wolbachia endosymbiont of Drosophila simulans]	MULTISPECIES: hypothetical protein [Wolbachia]	MULTISPECIES: AsmA-like C-terminal region-containing protein [unclassified Wolbachia]	MULTISPECIES: AsmA-like C-terminal region-containing protein [unclassified Wolbachia]	MULTISPECIES: AsmA-like C-terminal region-containing protein [Wolbachia]	MULTISPECIES: AsmA-like C-terminal region-containing protein [Wolbachia]	MULTISPECIES: hypothetical protein [Wolbachia]	MULTISPECIES: hypothetical protein [Wolbachia]	MULTISPECIES: hypothetical protein [Wolbachia]	AsmA-like C-terminal region-containing protein [Wolbachia endosymbiont of Chrysomya megacephala]	MULTISPECIES: AsmA-like C-terminal region-containing protein [unclassified Wolbachia]	MULTISPECIES: AsmA-like C-terminal region-containing protein [unclassified Wolbachia]	MULTISPECIES: AsmA-like C-terminal region-containing protein [unclassified Wolbachia]	AsmA-like C-terminal region-containing protein [Wolbachia endosymbiont of Onchocerca ochengi]	AsmA-like C-terminal region-containing protein [Wolbachia endosymbiont of Onchocerca ochengi]	AsmA-like C-terminal region-containing protein [Wolbachia endosymbiont of Ctenocephalides felis wCfeJ]	AsmA-like C-terminal region-containing protein [Wolbachia endosymbiont of Cimex lectularius]	AsmA-like C-terminal region-containing protein [Wolbachia endosymbiont of Brugia malayi]	AsmA-like C-terminal region-containing protein [Wolbachia endosymbiont of Brugia malayi]	AsmA-like C-terminal region-containing protein [Wolbachia endosymbiont of Brugia pahangi]	AsmA-like C-terminal region-containing protein [Wolbachia endosymbiont of Folsomia candida]	AsmA-like C-terminal region-containing protein [Wolbachia endosymbiont of Ctenocephalides felis wCfeT]	hypothetical protein [Ehrlichia chaffeensis]
OG0000574	MULTISPECIES: outer membrane protein assembly factor BamA [Wolbachia]	MULTISPECIES: outer membrane protein assembly factor BamA [Wolbachia]	MULTISPECIES: outer membrane protein assembly factor BamA [Wolbachia]	MULTISPECIES: outer membrane protein assembly factor BamA [Wolbachia]	outer membrane protein assembly factor BamA [Wolbachia]	outer membrane protein assembly factor BamA [Wolbachia endosymbiont of Drosophila simulans]	MULTISPECIES: outer membrane protein assembly factor BamA [Wolbachia]	outer membrane protein assembly factor BamA [Wolbachia endosymbiont of Carposina sasakii]	MULTISPECIES: outer membrane protein assembly factor BamA [unclassified Wolbachia]	MULTISPECIES: outer membrane protein assembly factor BamA [Wolbachia]	MULTISPECIES: outer membrane protein assembly factor BamA [Wolbachia]	MULTISPECIES: outer membrane protein assembly factor BamA [Wolbachia]	MULTISPECIES: outer membrane protein assembly factor BamA [Wolbachia]	MULTISPECIES: outer membrane protein assembly factor BamA [Wolbachia]	MULTISPECIES: outer membrane protein assembly factor BamA [Wolbachia]	MULTISPECIES: outer membrane protein assembly factor BamA [unclassified Wolbachia]	MULTISPECIES: outer membrane protein assembly factor BamA [unclassified Wolbachia]	outer membrane protein assembly factor BamA [Wolbachia endosymbiont of Drosophila simulans]	outer membrane protein assembly factor BamA [Wolbachia endosymbiont of Onchocerca ochengi]	outer membrane protein assembly factor BamA [Wolbachia endosymbiont of Onchocerca ochengi]	outer membrane protein assembly factor BamA [Wolbachia endosymbiont of Ctenocephalides felis wCfeJ]	outer membrane protein assembly factor BamA [Wolbachia endosymbiont of Cimex lectularius]	outer membrane protein assembly factor BamA [Wolbachia endosymbiont of Brugia malayi]	outer membrane protein assembly factor BamA [Wolbachia endosymbiont of Brugia malayi]	outer membrane protein assembly factor BamA [Wolbachia endosymbiont of Brugia pahangi]	outer membrane protein assembly factor BamA [Wolbachia endosymbiont of Folsomia candida]	outer membrane protein assembly factor BamA [Wolbachia endosymbiont of Ctenocephalides felis wCfeT]	outer membrane protein assembly factor BamA [Ehrlichia chaffeensis]
OG0000090	MULTISPECIES: metallophosphoesterase [Wolbachia]	MULTISPECIES: metallophosphoesterase [Wolbachia]	MULTISPECIES: metallophosphoesterase [Wolbachia]	MULTISPECIES: metallophosphoesterase [Wolbachia]	metallophosphoesterase [Wolbachia]	phosphoesterase [Wolbachia endosymbiont of Drosophila simulans]	MULTISPECIES: metallophosphoesterase [Wolbachia]	MULTISPECIES: metallophosphoesterase [Wolbachia]	MULTISPECIES: metallophosphoesterase [unclassified Wolbachia]	MULTISPECIES: metallophosphoesterase [Wolbachia]	MULTISPECIES: metallophosphoesterase [Wolbachia]	MULTISPECIES: metallophosphoesterase [Wolbachia]	MULTISPECIES: metallophosphoesterase [Wolbachia]	MULTISPECIES: metallophosphoesterase [Wolbachia]	MULTISPECIES: metallophosphoesterase [Wolbachia]	MULTISPECIES: metallophosphoesterase [unclassified Wolbachia]	MULTISPECIES: metallophosphoesterase [unclassified Wolbachia]	MULTISPECIES: metallophosphoesterase [unclassified Wolbachia]	MULTISPECIES: metallophosphoesterase [unclassified Wolbachia]	MULTISPECIES: metallophosphoesterase [unclassified Wolbachia]	metallophosphoesterase [Wolbachia endosymbiont of Ctenocephalides felis wCfeJ]	metallophosphoesterase [Wolbachia endosymbiont of Cimex lectularius]	metallophosphoesterase [Wolbachia endosymbiont of Brugia malayi]	metallophosphoesterase [Wolbachia endosymbiont of Brugia malayi]	metallophosphoesterase [Wolbachia endosymbiont of Brugia pahangi]	metallophosphoesterase [Wolbachia endosymbiont of Folsomia candida]	metallophosphoesterase [Wolbachia endosymbiont of Ctenocephalides felis wCfeT]	metallophosphoesterase [Ehrlichia chaffeensis]
OG0000478	MULTISPECIES: ankyrin repeat-containing protein [Wolbachia]	MULTISPECIES: ankyrin repeat-containing protein [Wolbachia]	MULTISPECIES: ankyrin repeat-containing protein [Wolbachia]	MULTISPECIES: ankyrin repeat-containing protein [Wolbachia]	hypothetical protein pgaptmp_000814 [Wolbachia]	hypothetical protein [Wolbachia endosymbiont of Drosophila simulans]	MULTISPECIES: ankyrin repeat domain-containing protein [Wolbachia]	MULTISPECIES: ankyrin repeat domain-containing protein [unclassified Wolbachia]	MULTISPECIES: ankyrin repeat domain-containing protein [unclassified Wolbachia]	MULTISPECIES: hypothetical protein [Wolbachia]	MULTISPECIES: hypothetical protein [Wolbachia]	MULTISPECIES: ankyrin repeat domain-containing protein [Wolbachia]	MULTISPECIES: ankyrin repeat domain-containing protein [Wolbachia]	MULTISPECIES: ankyrin repeat domain-containing protein [Wolbachia]	MULTISPECIES: ankyrin repeat domain-containing protein [Wolbachia]	MULTISPECIES: ankyrin repeat domain-containing protein [unclassified Wolbachia]	MULTISPECIES: ankyrin repeat domain-containing protein [unclassified Wolbachia]	ankyrin repeat domain-containing protein [Wolbachia endosymbiont of Drosophila simulans]	ankyrin repeat domain-containing protein [Wolbachia endosymbiont of Onchocerca ochengi]	ankyrin repeat domain-containing protein [Wolbachia endosymbiont of Onchocerca ochengi]	ankyrin repeat domain-containing protein [Wolbachia endosymbiont of Ctenocephalides felis wCfeJ]	ankyrin repeat domain-containing protein [Wolbachia endosymbiont of Cimex lectularius]	ankyrin repeat domain-containing protein [Wolbachia endosymbiont of Brugia malayi]	ankyrin repeat domain-containing protein [Wolbachia endosymbiont of Brugia malayi]	ankyrin repeat domain-containing protein [Wolbachia endosymbiont of Brugia pahangi]	ankyrin repeat domain-containing protein [Wolbachia endosymbiont of Folsomia candida]	ankyrin repeat domain-containing protein [Wolbachia endosymbiont of Ctenocephalides felis wCfeT]	ankyrin repeat domain-containing protein [Ehrlichia chaffeensis]
OG0000062	MULTISPECIES: hypothetical protein [Wolbachia]	MULTISPECIES: hypothetical protein [Wolbachia]	MULTISPECIES: hypothetical protein [Wolbachia]	hypothetical protein [Wolbachia pipientis]	hypothetical protein pgaptmp_000262 [Wolbachia]	hypothetical protein [Wolbachia endosymbiont of Drosophila simulans]	MULTISPECIES: hypothetical protein [Wolbachia]	hypothetical protein [Wolbachia endosymbiont of Carposina sasakii]	MULTISPECIES: hypothetical protein [unclassified Wolbachia]	MULTISPECIES: hypothetical protein [unclassified Wolbachia]	MULTISPECIES: hypothetical protein [unclassified Wolbachia]	MULTISPECIES: hypothetical protein [Wolbachia]	MULTISPECIES: hypothetical protein [Wolbachia]	MULTISPECIES: hypothetical protein [Wolbachia]	hypothetical protein [Wolbachia endosymbiont of Chrysomya megacephala]	MULTISPECIES: hypothetical protein [unclassified Wolbachia]	MULTISPECIES: hypothetical protein [unclassified Wolbachia]	hypothetical protein [Wolbachia endosymbiont of Drosophila simulans]	hypothetical protein [Wolbachia endosymbiont of Onchocerca ochengi]	hypothetical protein [Wolbachia endosymbiont of Onchocerca ochengi]	hypothetical protein [Wolbachia endosymbiont of Ctenocephalides felis wCfeJ]	hypothetical protein [Wolbachia endosymbiont of Cimex lectularius]	hypothetical protein [Wolbachia endosymbiont of Brugia malayi]	hypothetical protein [Wolbachia endosymbiont of Brugia malayi]	hypothetical protein [Wolbachia endosymbiont of Brugia pahangi]	hypothetical protein [Wolbachia endosymbiont of Folsomia candida]	hypothetical protein [Wolbachia endosymbiont of Ctenocephalides felis wCfeT]	NA
OG0000134	MULTISPECIES: gamma-glutamyl-gamma-aminobutyrate hydrolase family protein [Wolbachia]	MULTISPECIES: gamma-glutamyl-gamma-aminobutyrate hydrolase family protein [Wolbachia]	MULTISPECIES: gamma-glutamyl-gamma-aminobutyrate hydrolase family protein [Wolbachia]	MULTISPECIES: gamma-glutamyl-gamma-aminobutyrate hydrolase family protein [Wolbachia]	gamma-glutamyl-gamma-aminobutyrate hydrolase family protein [Wolbachia]	MULTISPECIES: C26 family cysteine hydrolase domain-containing family [Wolbachia]	glutamine amidotransferase [Wolbachia pipientis]	MULTISPECIES: gamma-glutamyl-gamma-aminobutyrate hydrolase family protein [unclassified Wolbachia]	MULTISPECIES: gamma-glutamyl-gamma-aminobutyrate hydrolase family protein [unclassified Wolbachia]	MULTISPECIES: hypothetical protein [Wolbachia]	MULTISPECIES: hypothetical protein [Wolbachia]	MULTISPECIES: hypothetical protein [Wolbachia]	MULTISPECIES: hypothetical protein [Wolbachia]	MULTISPECIES: hypothetical protein [Wolbachia]	MULTISPECIES: gamma-glutamyl-gamma-aminobutyrate hydrolase family protein [Wolbachia]	MULTISPECIES: gamma-glutamyl-gamma-aminobutyrate hydrolase family protein [unclassified Wolbachia]	MULTISPECIES: gamma-glutamyl-gamma-aminobutyrate hydrolase family protein [unclassified Wolbachia]	gamma-glutamyl-gamma-aminobutyrate hydrolase family protein [Wolbachia endosymbiont of Drosophila simulans]	glutamine amidotransferase [Wolbachia endosymbiont of Onchocerca ochengi]	glutamine amidotransferase [Wolbachia endosymbiont of Onchocerca ochengi]	gamma-glutamyl-gamma-aminobutyrate hydrolase family protein [Wolbachia endosymbiont of Ctenocephalides felis wCfeJ]	gamma-glutamyl-gamma-aminobutyrate hydrolase family protein [Wolbachia endosymbiont of Cimex lectularius]	gamma-glutamyl-gamma-aminobutyrate hydrolase family protein [Wolbachia endosymbiont of Brugia malayi]	gamma-glutamyl-gamma-aminobutyrate hydrolase family protein [Wolbachia endosymbiont of Brugia malayi]	gamma-glutamyl-gamma-aminobutyrate hydrolase family protein [Wolbachia endosymbiont of Brugia pahangi]	gamma-glutamyl-gamma-aminobutyrate hydrolase family protein [Wolbachia endosymbiont of Folsomia candida]	gamma-glutamyl-gamma-aminobutyrate hydrolase family protein [Wolbachia endosymbiont of Ctenocephalides felis wCfeT]	gamma-glutamyl-gamma-aminobutyrate hydrolase family protein [Ehrlichia chaffeensis]
OG0000251	MULTISPECIES: cytochrome c oxidase assembly protein [Wolbachia]	MULTISPECIES: cytochrome c oxidase assembly protein [Wolbachia]	MULTISPECIES: cytochrome c oxidase assembly protein [Wolbachia]	MULTISPECIES: cytochrome c oxidase assembly protein [Wolbachia]	cytochrome c oxidase assembly protein [Wolbachia]	MULTISPECIES: cytochrome c oxidase assembly protein [Wolbachia]	MULTISPECIES: cytochrome c oxidase assembly protein [Wolbachia]	MULTISPECIES: cytochrome c oxidase assembly protein [Wolbachia]	MULTISPECIES: cytochrome c oxidase assembly protein [unclassified Wolbachia]	MULTISPECIES: cytochrome c oxidase assembly protein [Wolbachia]	MULTISPECIES: cytochrome c oxidase assembly protein [Wolbachia]	MULTISPECIES: cytochrome c oxidase assembly protein [Wolbachia]	MULTISPECIES: cytochrome c oxidase assembly protein [Wolbachia]	MULTISPECIES: cytochrome c oxidase assembly protein [Wolbachia]	MULTISPECIES: cytochrome c oxidase assembly protein [Wolbachia]	MULTISPECIES: cytochrome c oxidase assembly protein [Wolbachia]	MULTISPECIES: cytochrome c oxidase assembly protein [Wolbachia]	MULTISPECIES: cytochrome c oxidase assembly protein [Wolbachia]	cytochrome c oxidase assembly protein [Wolbachia endosymbiont of Onchocerca ochengi]	cytochrome c oxidase assembly protein [Wolbachia endosymbiont of Onchocerca ochengi]	cytochrome c oxidase assembly protein [Wolbachia endosymbiont of Ctenocephalides felis wCfeJ]	cytochrome c oxidase assembly protein [Wolbachia endosymbiont of Cimex lectularius]	cytochrome c oxidase assembly protein [Wolbachia endosymbiont of Brugia malayi]	cytochrome c oxidase assembly protein [Wolbachia endosymbiont of Brugia malayi]	cytochrome c oxidase assembly protein [Wolbachia endosymbiont of Brugia pahangi]	cytochrome c oxidase assembly protein [Wolbachia endosymbiont of Folsomia candida]	cytochrome c oxidase assembly protein [Wolbachia endosymbiont of Ctenocephalides felis wCfeT]	cytochrome c oxidase assembly protein [Ehrlichia chaffeensis]
OG0000840	MULTISPECIES: hypothetical protein [Wolbachia]	MULTISPECIES: hypothetical protein [Wolbachia]	MULTISPECIES: hypothetical protein [Wolbachia]	MULTISPECIES: hypothetical protein [Wolbachia]	hypothetical protein pgaptmp_000642 [Wolbachia]	MULTISPECIES: hypothetical protein [Wolbachia]	MULTISPECIES: hypothetical protein [Wolbachia]	MULTISPECIES: hypothetical protein [Wolbachia]	MULTISPECIES: hypothetical protein [unclassified Wolbachia]	MULTISPECIES: hypothetical protein [Wolbachia]	MULTISPECIES: hypothetical protein [Wolbachia]	MULTISPECIES: hypothetical protein [Wolbachia]	MULTISPECIES: hypothetical protein [Wolbachia]	MULTISPECIES: hypothetical protein [Wolbachia]	hypothetical protein [Wolbachia endosymbiont of Chrysomya megacephala]	MULTISPECIES: hypothetical protein [unclassified Wolbachia]	MULTISPECIES: hypothetical protein [unclassified Wolbachia]	hypothetical protein [Wolbachia endosymbiont of Drosophila simulans]	NA	NA	hypothetical protein [Wolbachia endosymbiont of Ctenocephalides felis wCfeJ]	hypothetical protein [Wolbachia endosymbiont of Cimex lectularius]	NA	NA	NA	hypothetical protein [Wolbachia endosymbiont of Folsomia candida]	hypothetical protein [Wolbachia endosymbiont of Ctenocephalides felis wCfeT]	NA
OG0000616	MULTISPECIES: pitrilysin family protein [Wolbachia]	MULTISPECIES: insulinase family protein [Wolbachia]	MULTISPECIES: insulinase family protein [Wolbachia]	MULTISPECIES: insulinase family protein [Wolbachia]	pitrilysin family protein [Wolbachia]	MULTISPECIES: insulinase family protein [Wolbachia]	MULTISPECIES: pitrilysin family protein [Wolbachia]	pitrilysin family protein [Wolbachia endosymbiont of Carposina sasakii]	MULTISPECIES: pitrilysin family protein [unclassified Wolbachia]	pitrilysin family protein [Wolbachia endosymbiont of Drosophila ananassae]	MULTISPECIES: pitrilysin family protein [Wolbachia]	MULTISPECIES: insulinase family protein [Wolbachia]	MULTISPECIES: insulinase family protein [Wolbachia]	MULTISPECIES: insulinase family protein [Wolbachia]	MULTISPECIES: pitrilysin family protein [Wolbachia]	MULTISPECIES: pitrilysin family protein [unclassified Wolbachia]	MULTISPECIES: pitrilysin family protein [unclassified Wolbachia]	pitrilysin family protein [Wolbachia endosymbiont of Drosophila simulans]	pitrilysin family protein [Wolbachia endosymbiont of Onchocerca ochengi]	pitrilysin family protein [Wolbachia endosymbiont of Onchocerca ochengi]	pitrilysin family protein [Wolbachia endosymbiont of Ctenocephalides felis wCfeJ]	pitrilysin family protein [Wolbachia endosymbiont of Cimex lectularius]	pitrilysin family protein [Wolbachia endosymbiont of Brugia malayi]	pitrilysin family protein [Wolbachia endosymbiont of Brugia malayi]	pitrilysin family protein [Wolbachia endosymbiont of Brugia pahangi]	pitrilysin family protein [Wolbachia endosymbiont of Folsomia candida]	pitrilysin family protein [Wolbachia endosymbiont of Ctenocephalides felis wCfeT]	pitrilysin family protein [Ehrlichia chaffeensis]
OG0000999	MULTISPECIES: TrbC/VirB2 family protein [Wolbachia]	MULTISPECIES: TrbC/VirB2 family protein [Wolbachia]	MULTISPECIES: TrbC/VirB2 family protein [Wolbachia]	MULTISPECIES: TrbC/VirB2 family protein [Wolbachia]	TrbC/VirB2 family protein [Wolbachia]	MULTISPECIES: TrbC/VirB2 family protein [Wolbachia]	MULTISPECIES: TrbC/VirB2 family protein [Wolbachia]	MULTISPECIES: TrbC/VirB2 family protein [Wolbachia]	MULTISPECIES: TrbC/VirB2 family protein [Wolbachia]	MULTISPECIES: TrbC/VirB2 family protein [unclassified Wolbachia]	MULTISPECIES: TrbC/VirB2 family protein [unclassified Wolbachia]	NA	NA	NA	NA	NA	NA	NA	NA	NA	NA	NA	NA	NA	NA	NA	NA	NA
OG0000649	MULTISPECIES: amino acid carrier protein [Wolbachia]	MULTISPECIES: amino acid carrier protein [Wolbachia]	MULTISPECIES: amino acid carrier protein [Wolbachia]	MULTISPECIES: amino acid carrier protein [Wolbachia]	amino acid carrier protein [Wolbachia]	MULTISPECIES: amino acid carrier protein [Wolbachia]	MULTISPECIES: amino acid carrier protein [Wolbachia]	amino acid carrier protein [Wolbachia endosymbiont of Carposina sasakii]	MULTISPECIES: amino acid carrier protein [unclassified Wolbachia]	MULTISPECIES: amino acid carrier protein [unclassified Wolbachia]	MULTISPECIES: amino acid carrier protein [Wolbachia]	MULTISPECIES: amino acid carrier protein [Wolbachia]	amino acid carrier protein [Wolbachia pipientis]	amino acid carrier protein [Wolbachia pipientis]	MULTISPECIES: amino acid carrier protein [Wolbachia]	MULTISPECIES: amino acid carrier protein [unclassified Wolbachia]	MULTISPECIES: amino acid carrier protein [unclassified Wolbachia]	amino acid carrier protein [Wolbachia endosymbiont of Drosophila simulans]	amino acid carrier protein [Wolbachia endosymbiont of Onchocerca ochengi]	amino acid carrier protein [Wolbachia endosymbiont of Onchocerca ochengi]	amino acid carrier protein [Wolbachia endosymbiont of Ctenocephalides felis wCfeJ]	amino acid carrier protein [Wolbachia endosymbiont of Cimex lectularius]	amino acid carrier protein [Wolbachia endosymbiont of Brugia malayi]	amino acid carrier protein [Wolbachia endosymbiont of Brugia malayi]	amino acid carrier protein [Wolbachia endosymbiont of Brugia pahangi]	amino acid carrier protein [Wolbachia endosymbiont of Folsomia candida]	amino acid carrier protein [Wolbachia endosymbiont of Ctenocephalides felis wCfeT]	NA
OG0000500	MULTISPECIES: M48 family metalloprotease [Wolbachia]	MULTISPECIES: M48 family metalloprotease [Wolbachia]	MULTISPECIES: M48 family metalloprotease [Wolbachia]	MULTISPECIES: M48 family metalloprotease [Wolbachia]	M48 family metalloprotease [Wolbachia]	M48 family metalloprotease [Wolbachia endosymbiont of Drosophila simulans]	MULTISPECIES: M48 family metalloprotease [Wolbachia]	MULTISPECIES: M48 family metalloprotease [Wolbachia]	MULTISPECIES: M48 family metalloprotease [Wolbachia]	MULTISPECIES: M48 family metalloprotease [Wolbachia]	MULTISPECIES: M48 family metalloprotease [Wolbachia]	MULTISPECIES: M48 family metalloprotease [Wolbachia]	MULTISPECIES: M48 family metalloprotease [Wolbachia]	M48 family metalloprotease [Wolbachia pipientis]	MULTISPECIES: M48 family metalloprotease [Wolbachia]	MULTISPECIES: M48 family metalloprotease [unclassified Wolbachia]	MULTISPECIES: M48 family metalloprotease [unclassified Wolbachia]	M48 family metalloprotease [Wolbachia endosymbiont of Drosophila simulans]	M48 family metalloprotease [Wolbachia endosymbiont of Onchocerca ochengi]	M48 family metalloprotease [Wolbachia endosymbiont of Onchocerca ochengi]	M48 family metalloprotease [Wolbachia endosymbiont of Ctenocephalides felis wCfeJ]	M48 family metalloprotease [Wolbachia endosymbiont of Cimex lectularius]	M48 family metalloprotease [Wolbachia endosymbiont of Brugia malayi]	M48 family metalloprotease [Wolbachia endosymbiont of Brugia malayi]	M48 family metalloprotease [Wolbachia endosymbiont of Brugia pahangi]	M48 family metalloprotease [Wolbachia endosymbiont of Folsomia candida]	M48 family metalloprotease [Wolbachia endosymbiont of Ctenocephalides felis wCfeT]	M48 family metalloprotease [Ehrlichia chaffeensis]
OG0000821	MULTISPECIES: phage tail tape measure protein [Wolbachia]	MULTISPECIES: phage tail tape measure protein [Wolbachia]	MULTISPECIES: phage tail tape measure protein [Wolbachia]	MULTISPECIES: phage tail tape measure protein [Wolbachia]	phage tail tape measure protein [Wolbachia]	MULTISPECIES: phage tail tape measure protein [Wolbachia]	MULTISPECIES: phage tail tape measure protein [Wolbachia]	phage tail tape measure protein [Wolbachia endosymbiont of Carposina sasakii]	phage tail tape measure protein [Wolbachia endosymbiont of Drosophila simulans]	MULTISPECIES: phage tail tape measure protein [unclassified Wolbachia]	MULTISPECIES: phage tail tape measure protein [unclassified Wolbachia]	MULTISPECIES: phage tail tape measure protein [Wolbachia]	phage tail tape measure protein [Wolbachia pipientis]	phage tail tape measure protein [Wolbachia pipientis]	phage tail tape measure protein [Wolbachia endosymbiont of Chrysomya megacephala]	MULTISPECIES: phage tail tape measure protein [unclassified Wolbachia]	MULTISPECIES: phage tail tape measure protein [unclassified Wolbachia]	NA	NA	NA	NA	NA	NA	NA	NA	phage tail tape measure protein [Wolbachia endosymbiont of Folsomia candida]	phage tail tape measure protein [Wolbachia endosymbiont of Ctenocephalides felis wCfeT]	NA
OG0000961	MULTISPECIES: hypothetical protein [Wolbachia]	MULTISPECIES: hypothetical protein [Wolbachia]	MULTISPECIES: hypothetical protein [Wolbachia]	MULTISPECIES: hypothetical protein [Wolbachia]	hypothetical protein pgaptmp_000702 [Wolbachia]	MULTISPECIES: hypothetical protein [Wolbachia]	NA	NA	MULTISPECIES: hypothetical protein [Wolbachia]	NA	NA	MULTISPECIES: hypothetical protein [Wolbachia]	MULTISPECIES: hypothetical protein [Wolbachia]	MULTISPECIES: hypothetical protein [Wolbachia]	hypothetical protein [Wolbachia endosymbiont of Chrysomya megacephala]	NA	NA	NA	NA	NA	hypothetical protein [Wolbachia endosymbiont of Ctenocephalides felis wCfeJ]	NA	NA	NA	NA	NA	NA	NA
OG0000917	MULTISPECIES: SH3 domain-containing protein [Wolbachia]	MULTISPECIES: SH3 domain-containing protein [Wolbachia]	MULTISPECIES: SH3 domain-containing protein [Wolbachia]	MULTISPECIES: SH3 domain-containing protein [Wolbachia]	SH3 domain-containing protein [Wolbachia]	MULTISPECIES: hypothetical protein [Wolbachia]	MULTISPECIES: SH3 domain-containing protein [Wolbachia]	MULTISPECIES: SH3 domain-containing protein [unclassified Wolbachia]	MULTISPECIES: SH3 domain-containing protein [unclassified Wolbachia]	MULTISPECIES: SH3 domain-containing protein [Wolbachia]	MULTISPECIES: SH3 domain-containing protein [Wolbachia]	NA	NA	NA	NA	NA	NA	NA	NA	NA	SH3 domain-containing protein [Wolbachia endosymbiont of Ctenocephalides felis wCfeJ]	SH3 domain-containing protein [Wolbachia endosymbiont of Cimex lectularius]	hypothetical protein [Wolbachia endosymbiont of Brugia malayi]	hypothetical protein [Wolbachia endosymbiont of Brugia malayi]	NA	SH3 domain-containing protein [Wolbachia endosymbiont of Folsomia candida]	SH3 domain-containing protein [Wolbachia endosymbiont of Ctenocephalides felis wCfeT]	NA
OG0000452	MULTISPECIES: TRP75-related protein [Wolbachia]	MULTISPECIES: TRP75-related protein [Wolbachia]	MULTISPECIES: TRP75-related protein [Wolbachia]	MULTISPECIES: TRP75-related protein [Wolbachia]	TRP75-related protein [Wolbachia]	MULTISPECIES: hypothetical protein [Wolbachia]	MULTISPECIES: TRP75-related protein [Wolbachia]	MULTISPECIES: TRP75-related protein [Wolbachia]	MULTISPECIES: TRP75-related protein [unclassified Wolbachia]	MULTISPECIES: TRP75-related protein [Wolbachia]	MULTISPECIES: TRP75-related protein [Wolbachia]	MULTISPECIES: TRP75-related protein [Wolbachia]	MULTISPECIES: TRP75-related protein [Wolbachia]	MULTISPECIES: TRP75-related protein [Wolbachia]	MULTISPECIES: TRP75-related protein [Wolbachia]	MULTISPECIES: TRP75-related protein [unclassified Wolbachia]	MULTISPECIES: TRP75-related protein [unclassified Wolbachia]	TRP75-related protein [Wolbachia endosymbiont of Drosophila simulans]	MULTISPECIES: TRP75-related protein [unclassified Wolbachia]	MULTISPECIES: TRP75-related protein [unclassified Wolbachia]	TRP75-related protein [Wolbachia endosymbiont of Ctenocephalides felis wCfeJ]	TRP75-related protein [Wolbachia endosymbiont of Cimex lectularius]	TRP75-related protein [Wolbachia endosymbiont of Brugia malayi]	TRP75-related protein [Wolbachia endosymbiont of Brugia malayi]	TRP75-related protein [Wolbachia endosymbiont of Brugia pahangi]	TRP75-related protein [Wolbachia endosymbiont of Folsomia candida]	TRP75-related protein [Wolbachia endosymbiont of Ctenocephalides felis wCfeT]	tandem repeat effector TRP75 [Ehrlichia chaffeensis]
OG0000667	MULTISPECIES: ankyrin repeat domain-containing protein [Wolbachia]	MULTISPECIES: ankyrin repeat domain-containing protein [Wolbachia]	MULTISPECIES: ankyrin repeat domain-containing protein [Wolbachia]	MULTISPECIES: ankyrin repeat domain-containing protein [Wolbachia]	ankyrin repeat domain-containing protein [Wolbachia]	ankyrin repeat domain-containing protein [Wolbachia endosymbiont of Drosophila simulans]	MULTISPECIES: ankyrin repeat domain-containing protein [Rickettsiales]	MULTISPECIES: ankyrin repeat domain-containing protein [unclassified Wolbachia]	MULTISPECIES: ankyrin repeat domain-containing protein [unclassified Wolbachia]	MULTISPECIES: ankyrin repeat domain-containing protein [unclassified Wolbachia]	MULTISPECIES: ankyrin repeat domain-containing protein [unclassified Wolbachia]	MULTISPECIES: ankyrin repeat domain-containing protein [Wolbachia]	MULTISPECIES: ankyrin repeat domain-containing protein [Wolbachia]	ankyrin repeat domain-containing protein [Wolbachia pipientis]	ankyrin repeat domain-containing protein [Wolbachia endosymbiont of Chrysomya megacephala]	MULTISPECIES: ankyrin repeat domain-containing protein [unclassified Wolbachia]	MULTISPECIES: ankyrin repeat domain-containing protein [unclassified Wolbachia]	MULTISPECIES: ankyrin repeat domain-containing protein [unclassified Wolbachia]	NA	NA	NA	ankyrin repeat domain-containing protein [Wolbachia endosymbiont of Cimex lectularius]	NA	NA	NA	ankyrin repeat domain-containing protein [Wolbachia endosymbiont of Folsomia candida]	ankyrin repeat domain-containing protein [Wolbachia endosymbiont of Ctenocephalides felis wCfeT]	NA
OG0000594	MULTISPECIES: DsbA family protein [Wolbachia]	MULTISPECIES: DsbA family protein [Wolbachia]	MULTISPECIES: DsbA family protein [Wolbachia]	MULTISPECIES: DsbA family protein [Wolbachia]	DsbA family protein [Wolbachia]	MULTISPECIES: DsbA family protein [Wolbachia]	MULTISPECIES: DsbA family protein [Wolbachia]	MULTISPECIES: DsbA family protein [unclassified Wolbachia]	MULTISPECIES: DsbA family protein [unclassified Wolbachia]	MULTISPECIES: DsbA family protein [unclassified Wolbachia]	MULTISPECIES: DsbA family protein [unclassified Wolbachia]	MULTISPECIES: DsbA family protein [Wolbachia]	MULTISPECIES: DsbA family protein [Wolbachia]	MULTISPECIES: DsbA family protein [Wolbachia]	MULTISPECIES: DsbA family protein [unclassified Wolbachia]	MULTISPECIES: DsbA family protein [unclassified Wolbachia]	MULTISPECIES: DsbA family protein [unclassified Wolbachia]	DsbA family protein [Wolbachia endosymbiont of Drosophila simulans]	DsbA family protein [Wolbachia endosymbiont of Onchocerca ochengi]	DsbA family protein [Wolbachia endosymbiont of Onchocerca ochengi]	DsbA family protein [Wolbachia endosymbiont of Ctenocephalides felis wCfeJ]	DsbA family protein [Wolbachia endosymbiont of Cimex lectularius]	DsbA family protein [Wolbachia endosymbiont of Brugia malayi]	DsbA family protein [Wolbachia endosymbiont of Brugia malayi]	DsbA family protein [Wolbachia endosymbiont of Brugia pahangi]	DsbA family protein [Wolbachia endosymbiont of Folsomia candida]	DsbA family protein [Wolbachia endosymbiont of Ctenocephalides felis wCfeT]	DsbA family protein [Ehrlichia chaffeensis]
OG0000530	MULTISPECIES: hypothetical protein [Wolbachia]	MULTISPECIES: hypothetical protein [Wolbachia]	MULTISPECIES: hypothetical protein [Wolbachia]	MULTISPECIES: hypothetical protein [Wolbachia]	hypothetical protein pgaptmp_001248 [Wolbachia]	MULTISPECIES: hypothetical protein [Wolbachia]	MULTISPECIES: hypothetical protein [Wolbachia]	MULTISPECIES: hypothetical protein [unclassified Wolbachia]	MULTISPECIES: hypothetical protein [unclassified Wolbachia]	MULTISPECIES: hypothetical protein [Wolbachia]	MULTISPECIES: hypothetical protein [Wolbachia]	MULTISPECIES: hypothetical protein [Wolbachia]	MULTISPECIES: hypothetical protein [Wolbachia]	MULTISPECIES: hypothetical protein [Wolbachia]	MULTISPECIES: hypothetical protein [Wolbachia]	MULTISPECIES: hypothetical protein [unclassified Wolbachia]	MULTISPECIES: hypothetical protein [unclassified Wolbachia]	MULTISPECIES: hypothetical protein [unclassified Wolbachia]	MULTISPECIES: hypothetical protein [unclassified Wolbachia]	MULTISPECIES: hypothetical protein [unclassified Wolbachia]	hypothetical protein [Wolbachia endosymbiont of Ctenocephalides felis wCfeJ]	hypothetical protein [Wolbachia endosymbiont of Cimex lectularius]	membrane protein [Wolbachia endosymbiont of Brugia malayi]	membrane protein [Wolbachia endosymbiont of Brugia malayi]	hypothetical protein [Wolbachia endosymbiont of Brugia pahangi]	hypothetical protein [Wolbachia endosymbiont of Folsomia candida]	hypothetical protein [Wolbachia endosymbiont of Ctenocephalides felis wCfeT]	hypothetical protein [Ehrlichia chaffeensis]
OG0000292	MULTISPECIES: SurA N-terminal domain-containing protein [Wolbachia]	MULTISPECIES: SurA N-terminal domain-containing protein [Wolbachia]	MULTISPECIES: SurA N-terminal domain-containing protein [Wolbachia]	MULTISPECIES: SurA N-terminal domain-containing protein [Wolbachia]	SurA N-terminal domain-containing protein [Wolbachia]	MULTISPECIES: peptidylprolyl isomerase [Wolbachia]	MULTISPECIES: SurA N-terminal domain-containing protein [Wolbachia]	MULTISPECIES: SurA N-terminal domain-containing protein [unclassified Wolbachia]	MULTISPECIES: SurA N-terminal domain-containing protein [unclassified Wolbachia]	MULTISPECIES: SurA N-terminal domain-containing protein [Wolbachia]	MULTISPECIES: SurA N-terminal domain-containing protein [Wolbachia]	MULTISPECIES: SurA N-terminal domain-containing protein [Wolbachia]	SurA N-terminal domain-containing protein [Wolbachia pipientis]	SurA N-terminal domain-containing protein [Wolbachia pipientis]	MULTISPECIES: SurA N-terminal domain-containing protein [unclassified Wolbachia]	MULTISPECIES: SurA N-terminal domain-containing protein [unclassified Wolbachia]	MULTISPECIES: SurA N-terminal domain-containing protein [unclassified Wolbachia]	MULTISPECIES: SurA N-terminal domain-containing protein [unclassified Wolbachia]	SurA N-terminal domain-containing protein [Wolbachia endosymbiont of Onchocerca ochengi]	SurA N-terminal domain-containing protein [Wolbachia endosymbiont of Onchocerca ochengi]	SurA N-terminal domain-containing protein [Wolbachia endosymbiont of Ctenocephalides felis wCfeJ]	SurA N-terminal domain-containing protein [Wolbachia endosymbiont of Cimex lectularius]	SurA N-terminal domain-containing protein [Wolbachia endosymbiont of Brugia malayi]	SurA N-terminal domain-containing protein [Wolbachia endosymbiont of Brugia malayi]	SurA N-terminal domain-containing protein [Wolbachia endosymbiont of Brugia pahangi]	SurA N-terminal domain-containing protein [Wolbachia endosymbiont of Folsomia candida]	SurA N-terminal domain-containing protein [Wolbachia endosymbiont of Ctenocephalides felis wCfeT]	SurA N-terminal domain-containing protein [Ehrlichia chaffeensis]
OG0000061	MULTISPECIES: membrane protein [Wolbachia]	MULTISPECIES: membrane protein [Wolbachia]	MULTISPECIES: membrane protein [Wolbachia]	MULTISPECIES: membrane protein [Wolbachia]	hypothetical protein pgaptmp_000461 [Wolbachia]	MULTISPECIES: membrane protein [Wolbachia]	MULTISPECIES: hypothetical protein [Wolbachia]	MULTISPECIES: OmpA-like protein [Wolbachia]	MULTISPECIES: OmpA-like protein [unclassified Wolbachia]	MULTISPECIES: membrane protein [Wolbachia]	MULTISPECIES: membrane protein [Wolbachia]	MULTISPECIES: cell envelope biogenesis protein OmpA [Wolbachia]	MULTISPECIES: cell envelope biogenesis protein OmpA [Wolbachia]	MULTISPECIES: cell envelope biogenesis protein OmpA [Wolbachia]	MULTISPECIES: outer membrane beta-barrel protein [Wolbachia]	hypothetical protein [Wolbachia endosymbiont of Drosophila mauritiana]	MULTISPECIES: hypothetical protein [unclassified Wolbachia]	membrane protein [Wolbachia endosymbiont of Drosophila simulans]	NA	NA	hypothetical protein [Wolbachia endosymbiont of Ctenocephalides felis wCfeJ]	hypothetical protein [Wolbachia endosymbiont of Cimex lectularius]	hypothetical protein [Wolbachia endosymbiont of Brugia malayi]	hypothetical protein [Wolbachia endosymbiont of Brugia malayi]	hypothetical protein [Wolbachia endosymbiont of Brugia pahangi]	hypothetical protein [Wolbachia endosymbiont of Folsomia candida]	outer membrane beta-barrel protein [Wolbachia endosymbiont of Ctenocephalides felis wCfeT]	NA
OG0001516	NA	NA	NA	NA	NA	NA	NA	NA	NA	NA	NA	NA	NA	NA	NA	NA	NA	NA	NA	NA	NA	NA	hypothetical protein [Wolbachia endosymbiont of Brugia malayi]	NA	hypothetical protein [Wolbachia endosymbiont of Brugia pahangi]	NA	NA	NA
OG0000849	MULTISPECIES: LD-carboxypeptidase [Wolbachia]	MULTISPECIES: LD-carboxypeptidase [Wolbachia]	MULTISPECIES: LD-carboxypeptidase [Wolbachia]	MULTISPECIES: LD-carboxypeptidase [Wolbachia]	LD-carboxypeptidase [Wolbachia]	MULTISPECIES: LD-carboxypeptidase [Wolbachia]	MULTISPECIES: LD-carboxypeptidase [Wolbachia]	MULTISPECIES: LD-carboxypeptidase [Wolbachia]	MULTISPECIES: LD-carboxypeptidase [unclassified Wolbachia]	MULTISPECIES: LD-carboxypeptidase [Wolbachia]	MULTISPECIES: LD-carboxypeptidase [Wolbachia]	MULTISPECIES: LD-carboxypeptidase [Wolbachia]	MULTISPECIES: LD-carboxypeptidase [Wolbachia]	MULTISPECIES: LD-carboxypeptidase [Wolbachia]	MULTISPECIES: LD-carboxypeptidase [Wolbachia]	MULTISPECIES: LD-carboxypeptidase [unclassified Wolbachia]	MULTISPECIES: LD-carboxypeptidase [unclassified Wolbachia]	LD-carboxypeptidase [Wolbachia endosymbiont of Drosophila simulans]	NA	NA	LD-carboxypeptidase [Wolbachia endosymbiont of Ctenocephalides felis wCfeJ]	LD-carboxypeptidase [Wolbachia endosymbiont of Cimex lectularius]	NA	NA	hypothetical protein [Wolbachia endosymbiont of Brugia pahangi]	LD-carboxypeptidase [Wolbachia endosymbiont of Folsomia candida]	NA	NA
OG0000573	MULTISPECIES: OmpH family outer membrane protein [Wolbachia]	MULTISPECIES: OmpH family outer membrane protein [Wolbachia]	MULTISPECIES: OmpH family outer membrane protein [Wolbachia]	MULTISPECIES: OmpH family outer membrane protein [Wolbachia]	OmpH family outer membrane protein [Wolbachia]	MULTISPECIES: OmpH family outer membrane protein [Wolbachia]	MULTISPECIES: OmpH family outer membrane protein [Wolbachia]	MULTISPECIES: OmpH family outer membrane protein [Wolbachia]	MULTISPECIES: OmpH family outer membrane protein [unclassified Wolbachia]	MULTISPECIES: OmpH family outer membrane protein [Wolbachia]	MULTISPECIES: OmpH family outer membrane protein [Wolbachia]	MULTISPECIES: OmpH family outer membrane protein [Wolbachia]	MULTISPECIES: OmpH family outer membrane protein [Wolbachia]	MULTISPECIES: OmpH family outer membrane protein [Wolbachia]	MULTISPECIES: OmpH family outer membrane protein [Wolbachia]	MULTISPECIES: OmpH family outer membrane protein [Wolbachia]	MULTISPECIES: OmpH family outer membrane protein [Wolbachia]	MULTISPECIES: OmpH family outer membrane protein [Wolbachia]	MULTISPECIES: OmpH family outer membrane protein [unclassified Wolbachia]	MULTISPECIES: OmpH family outer membrane protein [unclassified Wolbachia]	OmpH family outer membrane protein [Wolbachia endosymbiont of Ctenocephalides felis wCfeJ]	OmpH family outer membrane protein [Wolbachia endosymbiont of Cimex lectularius]	MULTISPECIES: OmpH family outer membrane protein [unclassified Wolbachia]	MULTISPECIES: OmpH family outer membrane protein [unclassified Wolbachia]	MULTISPECIES: OmpH family outer membrane protein [unclassified Wolbachia]	OmpH family outer membrane protein [Wolbachia endosymbiont of Folsomia candida]	OmpH family outer membrane protein [Wolbachia endosymbiont of Ctenocephalides felis wCfeT]	OmpH family outer membrane protein [Ehrlichia chaffeensis]
OG0000499	MULTISPECIES: cytochrome c oxidase subunit II [Wolbachia]	MULTISPECIES: cytochrome c oxidase subunit II [Wolbachia]	MULTISPECIES: cytochrome c oxidase subunit II [Wolbachia]	MULTISPECIES: cytochrome c oxidase subunit II [Wolbachia]	cytochrome c oxidase subunit II [Wolbachia]	cytochrome c oxidase subunit II [Wolbachia endosymbiont of Drosophila simulans]	MULTISPECIES: cytochrome c oxidase subunit II [Wolbachia]	MULTISPECIES: cytochrome c oxidase subunit II [Wolbachia]	MULTISPECIES: cytochrome c oxidase subunit II [unclassified Wolbachia]	MULTISPECIES: cytochrome c oxidase subunit II [Wolbachia]	MULTISPECIES: cytochrome c oxidase subunit II [Wolbachia]	MULTISPECIES: cytochrome c oxidase subunit II [Wolbachia]	MULTISPECIES: cytochrome c oxidase subunit II [Wolbachia]	MULTISPECIES: cytochrome c oxidase subunit II [Wolbachia]	MULTISPECIES: cytochrome c oxidase subunit II [Wolbachia]	MULTISPECIES: cytochrome c oxidase subunit II [unclassified Wolbachia]	MULTISPECIES: cytochrome c oxidase subunit II [unclassified Wolbachia]	MULTISPECIES: cytochrome c oxidase subunit II [unclassified Wolbachia]	MULTISPECIES: cytochrome c oxidase subunit II [unclassified Wolbachia]	MULTISPECIES: cytochrome c oxidase subunit II [unclassified Wolbachia]	cytochrome c oxidase subunit II [Wolbachia endosymbiont of Ctenocephalides felis wCfeJ]	cytochrome c oxidase subunit II [Wolbachia endosymbiont of Cimex lectularius]	MULTISPECIES: cytochrome c oxidase subunit II [unclassified Wolbachia]	MULTISPECIES: cytochrome c oxidase subunit II [unclassified Wolbachia]	MULTISPECIES: cytochrome c oxidase subunit II [unclassified Wolbachia]	cytochrome c oxidase subunit II [Wolbachia endosymbiont of Folsomia candida]	cytochrome c oxidase subunit II [Wolbachia endosymbiont of Ctenocephalides felis wCfeT]	cytochrome c oxidase subunit II [Ehrlichia chaffeensis]
OG0000152	MULTISPECIES: signal peptidase II [Wolbachia]	MULTISPECIES: signal peptidase II [Wolbachia]	MULTISPECIES: signal peptidase II [Wolbachia]	MULTISPECIES: signal peptidase II [Wolbachia]	signal peptidase II [Wolbachia]	MULTISPECIES: signal peptidase II [Wolbachia]	MULTISPECIES: signal peptidase II [Wolbachia]	MULTISPECIES: signal peptidase II [unclassified Wolbachia]	MULTISPECIES: signal peptidase II [Wolbachia]	MULTISPECIES: signal peptidase II [Wolbachia]	MULTISPECIES: signal peptidase II [Wolbachia]	MULTISPECIES: signal peptidase II [Wolbachia]	MULTISPECIES: signal peptidase II [Wolbachia]	MULTISPECIES: signal peptidase II [Wolbachia]	MULTISPECIES: signal peptidase II [Wolbachia]	MULTISPECIES: signal peptidase II [unclassified Wolbachia]	MULTISPECIES: signal peptidase II [unclassified Wolbachia]	MULTISPECIES: signal peptidase II [unclassified Wolbachia]	signal peptidase II [Wolbachia endosymbiont of Onchocerca ochengi]	signal peptidase II [Wolbachia endosymbiont of Onchocerca ochengi]	signal peptidase II [Wolbachia endosymbiont of Ctenocephalides felis wCfeJ]	signal peptidase II [Wolbachia endosymbiont of Cimex lectularius]	signal peptidase II [Wolbachia endosymbiont of Brugia malayi]	signal peptidase II [Wolbachia endosymbiont of Brugia malayi]	signal peptidase II [Wolbachia endosymbiont of Brugia pahangi]	signal peptidase II [Wolbachia endosymbiont of Folsomia candida]	signal peptidase II [Wolbachia endosymbiont of Ctenocephalides felis wCfeT]	signal peptidase II [Ehrlichia chaffeensis]
OG0000027	MULTISPECIES: Na+/H+ antiporter NhaC family protein [Wolbachia]	MULTISPECIES: sodium:proton antiporter [Wolbachia]	MULTISPECIES: sodium:proton antiporter [Wolbachia]	MULTISPECIES: sodium:proton antiporter [Wolbachia]	Na+/H+ antiporter NhaC family protein [Wolbachia]	sodium:proton antiporter [Wolbachia endosymbiont of Drosophila simulans]	MULTISPECIES: sodium:proton antiporter [Wolbachia]	Na+/H+ antiporter NhaC family protein [Wolbachia endosymbiont of Carposina sasakii]	MULTISPECIES: Na+/H+ antiporter NhaC family protein [unclassified Wolbachia]	MULTISPECIES: Na+/H+ antiporter NhaC family protein [Wolbachia]	MULTISPECIES: Na+/H+ antiporter NhaC family protein [Wolbachia]	MULTISPECIES: sodium:proton antiporter [Wolbachia]	MULTISPECIES: sodium:proton antiporter [Wolbachia]	MULTISPECIES: sodium:proton antiporter [Wolbachia]	Na+/H+ antiporter NhaC family protein [Wolbachia endosymbiont of Chrysomya megacephala]	MULTISPECIES: Na+/H+ antiporter NhaC family protein [unclassified Wolbachia]	MULTISPECIES: Na+/H+ antiporter NhaC family protein [unclassified Wolbachia]	Na+/H+ antiporter NhaC family protein [Wolbachia endosymbiont of Drosophila simulans]	Na+/H+ antiporter NhaC family protein [Wolbachia endosymbiont of Onchocerca ochengi]	Na+/H+ antiporter NhaC family protein [Wolbachia endosymbiont of Onchocerca ochengi]	Na+/H+ antiporter NhaC family protein [Wolbachia endosymbiont of Ctenocephalides felis wCfeJ]	Na+/H+ antiporter NhaC family protein [Wolbachia endosymbiont of Cimex lectularius]	hypothetical protein [Wolbachia endosymbiont of Brugia malayi]	hypothetical protein [Wolbachia endosymbiont of Brugia malayi]	Na+/H+ antiporter NhaC family protein [Wolbachia endosymbiont of Brugia pahangi]	NA	NA	NA
OG0001896	NA	NA	NA	NA	NA	NA	NA	NA	NA	NA	NA	NA	NA	NA	NA	NA	NA	NA	NA	NA	NA	NA	NA	NA	NA	NA	NA	TAXI family TRAP transporter solute-binding subunit [Ehrlichia chaffeensis]
OG0001882	NA	NA	NA	NA	NA	NA	NA	NA	NA	NA	NA	NA	NA	NA	NA	NA	NA	NA	NA	NA	NA	NA	NA	NA	NA	NA	NA	hypothetical protein [Ehrlichia chaffeensis]
OG0001871	NA	NA	NA	NA	NA	NA	NA	NA	NA	NA	NA	NA	NA	NA	NA	NA	NA	NA	NA	NA	NA	NA	NA	NA	NA	NA	NA	hypothetical protein [Ehrlichia chaffeensis]
OG0001869	NA	NA	NA	NA	NA	NA	NA	NA	NA	NA	NA	NA	NA	NA	NA	NA	NA	NA	NA	NA	NA	NA	NA	NA	NA	NA	NA	outer membrane lipoprotein carrier protein LolA [Ehrlichia chaffeensis]
OG0001842	NA	NA	NA	NA	NA	NA	NA	NA	NA	NA	NA	NA	NA	NA	NA	NA	NA	NA	NA	NA	NA	NA	NA	NA	NA	NA	NA	hypothetical protein [Ehrlichia chaffeensis]
OG0001770	NA	NA	NA	NA	NA	NA	NA	NA	NA	NA	NA	NA	NA	NA	NA	NA	NA	NA	NA	NA	NA	NA	NA	NA	NA	hypothetical protein [Wolbachia endosymbiont of Folsomia candida]	NA	NA
OG0001738	NA	NA	NA	NA	NA	NA	NA	NA	NA	NA	NA	NA	NA	NA	NA	NA	NA	NA	NA	NA	NA	NA	NA	NA	NA	TrbC/VirB2 family protein [Wolbachia endosymbiont of Folsomia candida]	NA	NA
OG0001433	NA	NA	NA	NA	NA	NA	NA	NA	NA	NA	NA	NA	NA	NA	NA	NA	NA	NA	NA	NA	NA	NA	NA	NA	NA	NA	hypothetical protein [Wolbachia endosymbiont of Ctenocephalides felis wCfeT]	NA
OG0001426	NA	NA	NA	NA	NA	NA	NA	NA	NA	NA	NA	NA	NA	NA	NA	NA	NA	NA	NA	NA	NA	NA	NA	NA	NA	NA	NA	hypothetical protein [Ehrlichia chaffeensis]
OG0001424	NA	NA	NA	NA	NA	NA	NA	NA	NA	NA	NA	NA	NA	NA	NA	NA	NA	NA	NA	NA	NA	NA	NA	NA	NA	NA	NA	hypothetical protein [Ehrlichia chaffeensis]
OG0001417	NA	NA	NA	NA	NA	NA	NA	NA	NA	NA	NA	NA	NA	NA	NA	NA	NA	NA	NA	NA	hypothetical protein [Wolbachia endosymbiont of Ctenocephalides felis wCfeJ]	hypothetical protein [Wolbachia endosymbiont of Cimex lectularius]	NA	NA	NA	hypothetical protein [Wolbachia endosymbiont of Folsomia candida]	NA	NA
OG0000997	MULTISPECIES: IS110 family transposase [Wolbachia]	MULTISPECIES: IS110 family transposase [Wolbachia]	MULTISPECIES: IS110 family transposase [Wolbachia]	MULTISPECIES: IS110 family transposase [Wolbachia]	transposase [Wolbachia]	transposase [Wolbachia endosymbiont of Drosophila simulans]	MULTISPECIES: transposase [Wolbachia]	MULTISPECIES: transposase [Wolbachia]	transposase [Wolbachia endosymbiont of Drosophila simulans]	MULTISPECIES: IS110 family transposase [Wolbachia]	MULTISPECIES: transposase [Wolbachia]	NA	NA	NA	NA	NA	NA	NA	NA	NA	NA	NA	NA	NA	NA	NA	NA	NA
OG0000960	MULTISPECIES: hypothetical protein [Wolbachia]	MULTISPECIES: hypothetical protein [Wolbachia]	MULTISPECIES: hypothetical protein [Wolbachia]	MULTISPECIES: hypothetical protein [Wolbachia]	hypothetical protein pgaptmp_000027 [Wolbachia]	hypothetical protein [Wolbachia endosymbiont of Drosophila simulans]	hypothetical protein [Wolbachia pipientis]	hypothetical protein [Wolbachia endosymbiont of Carposina sasakii]	MULTISPECIES: hypothetical protein [unclassified Wolbachia]	MULTISPECIES: hypothetical protein [Wolbachia]	MULTISPECIES: hypothetical protein [Wolbachia]	NA	NA	NA	MULTISPECIES: hypothetical protein [Wolbachia]	NA	NA	NA	NA	NA	NA	hypothetical protein [Wolbachia endosymbiont of Cimex lectularius]	NA	NA	NA	NA	NA	NA
OG0000882	NA	NA	NA	NA	NA	NA	NA	NA	NA	NA	NA	NA	NA	NA	NA	NA	NA	NA	NA	NA	NA	NA	NA	NA	NA	NA	NA	P44/Msp2 family outer membrane protein [Ehrlichia chaffeensis]
OG0000848	MULTISPECIES: Tol-Pal system protein TolB [Wolbachia]	MULTISPECIES: Tol-Pal system protein TolB [Wolbachia]	MULTISPECIES: Tol-Pal system protein TolB [Wolbachia]	MULTISPECIES: Tol-Pal system protein TolB [Wolbachia]	Tol-Pal system protein TolB [Wolbachia]	MULTISPECIES: Tol-Pal system protein TolB [Wolbachia]	MULTISPECIES: Tol-Pal system protein TolB [Wolbachia]	Tol-Pal system protein TolB [Wolbachia endosymbiont of Carposina sasakii]	MULTISPECIES: Tol-Pal system protein TolB [Wolbachia]	MULTISPECIES: Tol-Pal system protein TolB [Wolbachia]	MULTISPECIES: Tol-Pal system protein TolB [Wolbachia]	MULTISPECIES: Tol-Pal system protein TolB [Wolbachia]	MULTISPECIES: Tol-Pal system protein TolB [Wolbachia]	MULTISPECIES: Tol-Pal system protein TolB [Wolbachia]	MULTISPECIES: Tol-Pal system protein TolB [Wolbachia]	MULTISPECIES: Tol-Pal system protein TolB [unclassified Wolbachia]	MULTISPECIES: Tol-Pal system protein TolB [unclassified Wolbachia]	Tol-Pal system protein TolB [Wolbachia endosymbiont of Drosophila simulans]	NA	NA	Tol-Pal system protein TolB [Wolbachia endosymbiont of Ctenocephalides felis wCfeJ]	Tol-Pal system protein TolB [Wolbachia endosymbiont of Cimex lectularius]	NA	NA	NA	Tol-Pal system protein TolB [Wolbachia endosymbiont of Folsomia candida]	Tol-Pal system protein TolB [Wolbachia endosymbiont of Ctenocephalides felis wCfeT]	NA
OG0000830	MULTISPECIES: hypothetical protein [Wolbachia]	MULTISPECIES: hypothetical protein [Wolbachia]	MULTISPECIES: hypothetical protein [Wolbachia]	MULTISPECIES: hypothetical protein [Wolbachia]	hypothetical protein pgaptmp_001285 [Wolbachia]	NA	hypothetical protein [Wolbachia pipientis]	MULTISPECIES: hypothetical protein [Wolbachia]	MULTISPECIES: hypothetical protein [unclassified Wolbachia]	MULTISPECIES: hypothetical protein [Wolbachia]	MULTISPECIES: hypothetical protein [Wolbachia]	MULTISPECIES: hypothetical protein [Wolbachia]	MULTISPECIES: hypothetical protein [Wolbachia]	hypothetical protein [Wolbachia pipientis]	MULTISPECIES: hypothetical protein [unclassified Wolbachia]	NA	NA	NA	NA	NA	hypothetical protein [Wolbachia endosymbiont of Ctenocephalides felis wCfeJ]	hypothetical protein [Wolbachia endosymbiont of Cimex lectularius]	hypothetical protein [Wolbachia endosymbiont of Brugia malayi]	hypothetical protein [Wolbachia endosymbiont of Brugia malayi]	hypothetical protein [Wolbachia endosymbiont of Brugia pahangi]	hypothetical protein [Wolbachia endosymbiont of Folsomia candida]	hypothetical protein [Wolbachia endosymbiont of Ctenocephalides felis wCfeT]	NA
OG0000790	MULTISPECIES: tetratricopeptide repeat protein [Wolbachia]	MULTISPECIES: tetratricopeptide repeat protein [Wolbachia]	MULTISPECIES: tetratricopeptide repeat protein [Wolbachia]	MULTISPECIES: tetratricopeptide repeat protein [Wolbachia]	tetratricopeptide repeat protein [Wolbachia]	MULTISPECIES: tetratricopeptide repeat protein [Wolbachia]	MULTISPECIES: tetratricopeptide repeat protein [Wolbachia]	tetratricopeptide repeat protein [Wolbachia endosymbiont of Carposina sasakii]	tetratricopeptide repeat protein [Wolbachia endosymbiont of Drosophila simulans]	MULTISPECIES: tetratricopeptide repeat protein [Wolbachia]	MULTISPECIES: tetratricopeptide repeat protein [Wolbachia]	MULTISPECIES: tetratricopeptide repeat protein [Wolbachia]	MULTISPECIES: tetratricopeptide repeat protein [Wolbachia]	MULTISPECIES: tetratricopeptide repeat protein [Wolbachia]	MULTISPECIES: tetratricopeptide repeat protein [Wolbachia]	MULTISPECIES: tetratricopeptide repeat protein [unclassified Wolbachia]	MULTISPECIES: tetratricopeptide repeat protein [unclassified Wolbachia]	tetratricopeptide repeat protein [Wolbachia endosymbiont of Drosophila simulans]	NA	NA	tetratricopeptide repeat protein [Wolbachia endosymbiont of Ctenocephalides felis wCfeJ]	tetratricopeptide repeat protein [Wolbachia endosymbiont of Cimex lectularius]	hypothetical protein [Wolbachia endosymbiont of Brugia malayi]	hypothetical protein [Wolbachia endosymbiont of Brugia malayi]	tetratricopeptide repeat protein [Wolbachia endosymbiont of Brugia pahangi]	tetratricopeptide repeat protein [Wolbachia endosymbiont of Folsomia candida]	tetratricopeptide repeat protein [Wolbachia endosymbiont of Ctenocephalides felis wCfeT]	NA
OG0000777	MULTISPECIES: N-acetylmuramoyl-L-alanine amidase [Wolbachia]	MULTISPECIES: N-acetylmuramoyl-L-alanine amidase [Wolbachia]	MULTISPECIES: N-acetylmuramoyl-L-alanine amidase [Wolbachia]	MULTISPECIES: N-acetylmuramoyl-L-alanine amidase [Wolbachia]	N-acetylmuramoyl-L-alanine amidase [Wolbachia]	N-acetylmuramoyl-L-alanine amidase [Wolbachia endosymbiont of Drosophila simulans]	MULTISPECIES: N-acetylmuramoyl-L-alanine amidase [Wolbachia]	MULTISPECIES: N-acetylmuramoyl-L-alanine amidase [Wolbachia]	MULTISPECIES: hypothetical protein [unclassified Wolbachia]	MULTISPECIES: N-acetylmuramoyl-L-alanine amidase [Wolbachia]	MULTISPECIES: N-acetylmuramoyl-L-alanine amidase [Wolbachia]	MULTISPECIES: N-acetylmuramoyl-L-alanine amidase [Wolbachia]	MULTISPECIES: N-acetylmuramoyl-L-alanine amidase [Wolbachia]	N-acetylmuramoyl-L-alanine amidase [Wolbachia pipientis]	MULTISPECIES: N-acetylmuramoyl-L-alanine amidase [Wolbachia]	MULTISPECIES: N-acetylmuramoyl-L-alanine amidase [unclassified Wolbachia]	MULTISPECIES: N-acetylmuramoyl-L-alanine amidase [unclassified Wolbachia]	MULTISPECIES: N-acetylmuramoyl-L-alanine amidase [unclassified Wolbachia]	NA	NA	N-acetylmuramoyl-L-alanine amidase [Wolbachia endosymbiont of Ctenocephalides felis wCfeJ]	NA	N-acetylmuramoyl-L-alanine amidase [Wolbachia endosymbiont of Brugia malayi]	N-acetylmuramoyl-L-alanine amidase [Wolbachia endosymbiont of Brugia malayi]	N-acetylmuramoyl-L-alanine amidase [Wolbachia endosymbiont of Brugia pahangi]	N-acetylmuramoyl-L-alanine amidase [Wolbachia endosymbiont of Folsomia candida]	NA	NA
OG0000681	MULTISPECIES: ankyrin repeat domain-containing protein [Wolbachia]	MULTISPECIES: ankyrin repeat domain-containing protein [Wolbachia]	MULTISPECIES: ankyrin repeat domain-containing protein [Wolbachia]	MULTISPECIES: ankyrin repeat domain-containing protein [Wolbachia]	ankyrin repeat domain-containing protein [Wolbachia]	aankyrin [Wolbachia endosymbiont of Drosophila simulans]	MULTISPECIES: hypothetical protein [Wolbachia]	MULTISPECIES: ankyrin repeat domain-containing protein [unclassified Wolbachia]	MULTISPECIES: ankyrin repeat domain-containing protein [unclassified Wolbachia]	MULTISPECIES: hypothetical protein [unclassified Wolbachia]	MULTISPECIES: hypothetical protein [unclassified Wolbachia]	MULTISPECIES: hypothetical protein [Wolbachia]	MULTISPECIES: hypothetical protein [Wolbachia]	MULTISPECIES: hypothetical protein [Wolbachia]	ankyrin repeat domain-containing protein [Wolbachia endosymbiont of Chrysomya megacephala]	MULTISPECIES: ankyrin repeat domain-containing protein [unclassified Wolbachia]	MULTISPECIES: ankyrin repeat domain-containing protein [unclassified Wolbachia]	hypothetical protein [Wolbachia endosymbiont of Drosophila simulans]	NA	NA	hypothetical protein [Wolbachia endosymbiont of Ctenocephalides felis wCfeJ]	hypothetical protein [Wolbachia endosymbiont of Cimex lectularius]	hypothetical protein [Wolbachia endosymbiont of Brugia malayi]	hypothetical protein [Wolbachia endosymbiont of Brugia malayi]	hypothetical protein [Wolbachia endosymbiont of Brugia pahangi]	ankyrin repeat domain-containing protein [Wolbachia endosymbiont of Folsomia candida]	ankyrin repeat domain-containing protein [Wolbachia endosymbiont of Ctenocephalides felis wCfeT]	NA
OG0000618	MULTISPECIES: P-type conjugative transfer protein VirB9 [Wolbachia]	MULTISPECIES: P-type conjugative transfer protein VirB9 [Wolbachia]	MULTISPECIES: P-type conjugative transfer protein VirB9 [Wolbachia]	MULTISPECIES: P-type conjugative transfer protein VirB9 [Wolbachia]	P-type conjugative transfer protein VirB9 [Wolbachia]	MULTISPECIES: P-type conjugative transfer protein VirB9 [Wolbachia]	MULTISPECIES: P-type conjugative transfer protein VirB9 [Wolbachia]	MULTISPECIES: P-type conjugative transfer protein VirB9 [Wolbachia]	MULTISPECIES: P-type conjugative transfer protein VirB9 [unclassified Wolbachia]	MULTISPECIES: P-type conjugative transfer protein VirB9 [Wolbachia]	MULTISPECIES: P-type conjugative transfer protein VirB9 [Wolbachia]	MULTISPECIES: P-type conjugative transfer protein VirB9 [Wolbachia]	MULTISPECIES: P-type conjugative transfer protein VirB9 [Wolbachia]	MULTISPECIES: P-type conjugative transfer protein VirB9 [Wolbachia]	MULTISPECIES: P-type conjugative transfer protein VirB9 [Wolbachia]	MULTISPECIES: P-type conjugative transfer protein VirB9 [unclassified Wolbachia]	MULTISPECIES: P-type conjugative transfer protein VirB9 [unclassified Wolbachia]	MULTISPECIES: P-type conjugative transfer protein VirB9 [unclassified Wolbachia]	MULTISPECIES: P-type conjugative transfer protein VirB9 [unclassified Wolbachia]	MULTISPECIES: P-type conjugative transfer protein VirB9 [unclassified Wolbachia]	P-type conjugative transfer protein VirB9 [Wolbachia endosymbiont of Ctenocephalides felis wCfeJ]	P-type conjugative transfer protein VirB9 [Wolbachia endosymbiont of Cimex lectularius]	MULTISPECIES: P-type conjugative transfer protein VirB9 [unclassified Wolbachia]	MULTISPECIES: P-type conjugative transfer protein VirB9 [unclassified Wolbachia]	MULTISPECIES: P-type conjugative transfer protein VirB9 [unclassified Wolbachia]	P-type conjugative transfer protein VirB9 [Wolbachia endosymbiont of Folsomia candida]	P-type conjugative transfer protein VirB9 [Wolbachia endosymbiont of Ctenocephalides felis wCfeT]	P-type conjugative transfer protein VirB9 [Ehrlichia chaffeensis]
OG0000585	MULTISPECIES: ATP-dependent zinc metalloprotease FtsH [Wolbachia]	MULTISPECIES: ATP-dependent zinc metalloprotease FtsH [Wolbachia]	MULTISPECIES: ATP-dependent zinc metalloprotease FtsH [Wolbachia]	MULTISPECIES: ATP-dependent zinc metalloprotease FtsH [Wolbachia]	ATP-dependent zinc metalloprotease FtsH [Wolbachia]	ATP-dependent metallopeptidase FtsH/Yme1/Tma family protein [Wolbachia endosymbiont of Drosophila simulans]	MULTISPECIES: ATP-dependent zinc metalloprotease FtsH [Wolbachia]	MULTISPECIES: ATP-dependent zinc metalloprotease FtsH [Wolbachia]	MULTISPECIES: ATP-dependent zinc metalloprotease FtsH [Wolbachia]	MULTISPECIES: ATP-dependent zinc metalloprotease FtsH [Wolbachia]	MULTISPECIES: ATP-dependent zinc metalloprotease FtsH [Wolbachia]	MULTISPECIES: ATP-dependent zinc metalloprotease FtsH [Wolbachia]	MULTISPECIES: ATP-dependent zinc metalloprotease FtsH [Wolbachia]	ATP-dependent zinc metalloprotease FtsH [Wolbachia pipientis]	ATP-dependent zinc metalloprotease FtsH [Wolbachia endosymbiont of Chrysomya megacephala]	MULTISPECIES: ATP-dependent zinc metalloprotease FtsH [unclassified Wolbachia]	MULTISPECIES: ATP-dependent zinc metalloprotease FtsH [unclassified Wolbachia]	MULTISPECIES: ATP-dependent zinc metalloprotease FtsH [unclassified Wolbachia]	MULTISPECIES: ATP-dependent zinc metalloprotease FtsH [unclassified Wolbachia]	MULTISPECIES: ATP-dependent zinc metalloprotease FtsH [unclassified Wolbachia]	ATP-dependent zinc metalloprotease FtsH [Wolbachia endosymbiont of Ctenocephalides felis wCfeJ]	ATP-dependent zinc metalloprotease FtsH [Wolbachia endosymbiont of Cimex lectularius]	MULTISPECIES: ATP-dependent zinc metalloprotease FtsH [unclassified Wolbachia]	MULTISPECIES: ATP-dependent zinc metalloprotease FtsH [unclassified Wolbachia]	MULTISPECIES: ATP-dependent zinc metalloprotease FtsH [unclassified Wolbachia]	ATP-dependent zinc metalloprotease FtsH [Wolbachia endosymbiont of Folsomia candida]	ATP-dependent zinc metalloprotease FtsH [Wolbachia endosymbiont of Ctenocephalides felis wCfeT]	ATP-dependent zinc metalloprotease FtsH [Ehrlichia chaffeensis]
OG0000543	MULTISPECIES: zinc ABC transporter substrate-binding protein [Wolbachia]	MULTISPECIES: zinc ABC transporter substrate-binding protein [Wolbachia]	MULTISPECIES: zinc ABC transporter substrate-binding protein [Wolbachia]	MULTISPECIES: zinc ABC transporter substrate-binding protein [Wolbachia]	zinc ABC transporter substrate-binding protein [Wolbachia]	MULTISPECIES: zinc ABC transporter solute-binding protein [Wolbachia]	MULTISPECIES: zinc ABC transporter substrate-binding protein [Wolbachia]	MULTISPECIES: zinc ABC transporter substrate-binding protein [Wolbachia]	MULTISPECIES: zinc ABC transporter substrate-binding protein [unclassified Wolbachia]	MULTISPECIES: zinc ABC transporter substrate-binding protein [Wolbachia]	MULTISPECIES: zinc ABC transporter substrate-binding protein [Wolbachia]	MULTISPECIES: zinc ABC transporter substrate-binding protein [Wolbachia]	MULTISPECIES: zinc ABC transporter substrate-binding protein [Wolbachia]	MULTISPECIES: zinc ABC transporter substrate-binding protein [Wolbachia]	MULTISPECIES: zinc ABC transporter substrate-binding protein [Wolbachia]	MULTISPECIES: zinc ABC transporter substrate-binding protein [unclassified Wolbachia]	MULTISPECIES: zinc ABC transporter substrate-binding protein [unclassified Wolbachia]	MULTISPECIES: zinc ABC transporter substrate-binding protein [unclassified Wolbachia]	zinc ABC transporter substrate-binding protein [Wolbachia endosymbiont of Onchocerca ochengi]	zinc ABC transporter substrate-binding protein [Wolbachia endosymbiont of Onchocerca ochengi]	zinc ABC transporter substrate-binding protein [Wolbachia endosymbiont of Ctenocephalides felis wCfeJ]	zinc ABC transporter substrate-binding protein [Wolbachia endosymbiont of Cimex lectularius]	MULTISPECIES: zinc ABC transporter substrate-binding protein [unclassified Wolbachia]	MULTISPECIES: zinc ABC transporter substrate-binding protein [unclassified Wolbachia]	MULTISPECIES: zinc ABC transporter substrate-binding protein [unclassified Wolbachia]	zinc ABC transporter substrate-binding protein [Wolbachia endosymbiont of Folsomia candida]	zinc ABC transporter substrate-binding protein [Wolbachia endosymbiont of Ctenocephalides felis wCfeT]	metal ABC transporter substrate-binding protein [Ehrlichia chaffeensis]
OG0000490	MULTISPECIES: multidrug effflux MFS transporter [Wolbachia]	MULTISPECIES: multidrug effflux MFS transporter [Wolbachia]	MULTISPECIES: multidrug effflux MFS transporter [Wolbachia]	MULTISPECIES: multidrug effflux MFS transporter [Wolbachia]	multidrug effflux MFS transporter [Wolbachia]	MULTISPECIES: multidrug effflux MFS transporter [Wolbachia]	MULTISPECIES: multidrug effflux MFS transporter [Wolbachia]	multidrug effflux MFS transporter [Wolbachia endosymbiont of Carposina sasakii]	MULTISPECIES: multidrug effflux MFS transporter [unclassified Wolbachia]	MULTISPECIES: multidrug effflux MFS transporter [Wolbachia]	MULTISPECIES: multidrug effflux MFS transporter [Wolbachia]	MULTISPECIES: Bcr/CflA family efflux MFS transporter [Wolbachia]	MULTISPECIES: Bcr/CflA family efflux MFS transporter [Wolbachia]	MULTISPECIES: Bcr/CflA family efflux MFS transporter [Wolbachia]	MULTISPECIES: Bcr/CflA family efflux MFS transporter [Wolbachia]	MULTISPECIES: Bcr/CflA family efflux MFS transporter [unclassified Wolbachia]	MULTISPECIES: Bcr/CflA family efflux MFS transporter [unclassified Wolbachia]	Bcr/CflA family efflux MFS transporter [Wolbachia endosymbiont of Drosophila simulans]	multidrug effflux MFS transporter [Wolbachia endosymbiont of Onchocerca ochengi]	multidrug effflux MFS transporter [Wolbachia endosymbiont of Onchocerca ochengi]	multidrug effflux MFS transporter [Wolbachia endosymbiont of Ctenocephalides felis wCfeJ]	multidrug effflux MFS transporter [Wolbachia endosymbiont of Cimex lectularius]	Bcr/CflA family efflux MFS transporter [Wolbachia endosymbiont of Brugia malayi]	Bcr/CflA family efflux MFS transporter [Wolbachia endosymbiont of Brugia malayi]	Bcr/CflA family efflux MFS transporter [Wolbachia endosymbiont of Brugia pahangi]	multidrug effflux MFS transporter [Wolbachia endosymbiont of Folsomia candida]	Bcr/CflA family efflux MFS transporter [Wolbachia endosymbiont of Ctenocephalides felis wCfeT]	multidrug effflux MFS transporter [Ehrlichia chaffeensis]
OG0000394	MULTISPECIES: HlyD family type I secretion periplasmic adaptor subunit [Wolbachia]	MULTISPECIES: HlyD family type I secretion periplasmic adaptor subunit [Wolbachia]	MULTISPECIES: HlyD family type I secretion periplasmic adaptor subunit [Wolbachia]	MULTISPECIES: HlyD family type I secretion periplasmic adaptor subunit [Wolbachia]	HlyD family type I secretion periplasmic adaptor subunit [Wolbachia]	MULTISPECIES: HlyD family type I secretion periplasmic adaptor subunit [Wolbachia]	MULTISPECIES: HlyD family type I secretion periplasmic adaptor subunit [Wolbachia]	MULTISPECIES: HlyD family type I secretion periplasmic adaptor subunit [Wolbachia]	MULTISPECIES: HlyD family type I secretion periplasmic adaptor subunit [unclassified Wolbachia]	MULTISPECIES: HlyD family type I secretion periplasmic adaptor subunit [unclassified Wolbachia]	MULTISPECIES: HlyD family type I secretion periplasmic adaptor subunit [unclassified Wolbachia]	MULTISPECIES: HlyD family type I secretion periplasmic adaptor subunit [Wolbachia]	MULTISPECIES: HlyD family type I secretion periplasmic adaptor subunit [Wolbachia]	MULTISPECIES: HlyD family type I secretion periplasmic adaptor subunit [Wolbachia]	MULTISPECIES: HlyD family type I secretion periplasmic adaptor subunit [Wolbachia]	MULTISPECIES: HlyD family type I secretion periplasmic adaptor subunit [unclassified Wolbachia]	MULTISPECIES: HlyD family type I secretion periplasmic adaptor subunit [unclassified Wolbachia]	HlyD family type I secretion periplasmic adaptor subunit [Wolbachia endosymbiont of Drosophila simulans]	HlyD family type I secretion periplasmic adaptor subunit [Wolbachia endosymbiont of Onchocerca ochengi]	HlyD family type I secretion periplasmic adaptor subunit [Wolbachia endosymbiont of Onchocerca ochengi]	HlyD family type I secretion periplasmic adaptor subunit [Wolbachia endosymbiont of Ctenocephalides felis wCfeJ]	HlyD family type I secretion periplasmic adaptor subunit [Wolbachia endosymbiont of Cimex lectularius]	MULTISPECIES: HlyD family type I secretion periplasmic adaptor subunit [unclassified Wolbachia]	MULTISPECIES: HlyD family type I secretion periplasmic adaptor subunit [unclassified Wolbachia]	MULTISPECIES: HlyD family type I secretion periplasmic adaptor subunit [unclassified Wolbachia]	HlyD family type I secretion periplasmic adaptor subunit [Wolbachia endosymbiont of Folsomia candida]	HlyD family type I secretion periplasmic adaptor subunit [Wolbachia endosymbiont of Ctenocephalides felis wCfeT]	HlyD family type I secretion periplasmic adaptor subunit [Ehrlichia chaffeensis]
OG0000356	MULTISPECIES: HlyC/CorC family transporter [Wolbachia]	MULTISPECIES: HlyC/CorC family transporter [Wolbachia]	MULTISPECIES: HlyC/CorC family transporter [Wolbachia]	MULTISPECIES: HlyC/CorC family transporter [Wolbachia]	HlyC/CorC family transporter [Wolbachia]	HlyC/CorC family transporter [Wolbachia endosymbiont of Drosophila simulans]	MULTISPECIES: HlyC/CorC family transporter [Wolbachia]	HlyC/CorC family transporter [Wolbachia endosymbiont of Carposina sasakii]	MULTISPECIES: HlyC/CorC family transporter [unclassified Wolbachia]	MULTISPECIES: HlyC/CorC family transporter [Wolbachia]	MULTISPECIES: HlyC/CorC family transporter [Wolbachia]	MULTISPECIES: CNNM domain-containing protein [Wolbachia]	MULTISPECIES: CNNM domain-containing protein [Wolbachia]	CNNM domain-containing protein [Wolbachia pipientis]	CNNM domain-containing protein [Wolbachia endosymbiont of Chrysomya megacephala]	MULTISPECIES: CNNM domain-containing protein [unclassified Wolbachia]	MULTISPECIES: CNNM domain-containing protein [unclassified Wolbachia]	CNNM domain-containing protein [Wolbachia endosymbiont of Drosophila simulans]	HlyC/CorC family transporter [Wolbachia endosymbiont of Onchocerca ochengi]	HlyC/CorC family transporter [Wolbachia endosymbiont of Onchocerca ochengi]	CNNM domain-containing protein [Wolbachia endosymbiont of Ctenocephalides felis wCfeJ]	HlyC/CorC family transporter [Wolbachia endosymbiont of Cimex lectularius]	MULTISPECIES: CNNM domain-containing protein [unclassified Wolbachia]	MULTISPECIES: CNNM domain-containing protein [unclassified Wolbachia]	MULTISPECIES: CNNM domain-containing protein [unclassified Wolbachia]	HlyC/CorC family transporter [Wolbachia endosymbiont of Folsomia candida]	CNNM domain-containing protein [Wolbachia endosymbiont of Ctenocephalides felis wCfeT]	CNNM domain-containing protein [Ehrlichia chaffeensis]
OG0000295	MULTISPECIES: hypothetical protein [Wolbachia]	MULTISPECIES: hypothetical protein [Wolbachia]	MULTISPECIES: hypothetical protein [Wolbachia]	MULTISPECIES: hypothetical protein [Wolbachia]	hypothetical protein pgaptmp_000310 [Wolbachia]	MULTISPECIES: hypothetical protein [Wolbachia]	MULTISPECIES: hypothetical protein [Wolbachia]	MULTISPECIES: hypothetical protein [unclassified Wolbachia]	MULTISPECIES: hypothetical protein [unclassified Wolbachia]	MULTISPECIES: hypothetical protein [Wolbachia]	MULTISPECIES: hypothetical protein [Wolbachia]	MULTISPECIES: hypothetical protein [Wolbachia]	MULTISPECIES: hypothetical protein [Wolbachia]	MULTISPECIES: hypothetical protein [Wolbachia]	hypothetical protein [Wolbachia endosymbiont of Chrysomya megacephala]	MULTISPECIES: hypothetical protein [unclassified Wolbachia]	MULTISPECIES: hypothetical protein [unclassified Wolbachia]	MULTISPECIES: hypothetical protein [unclassified Wolbachia]	hypothetical protein [Wolbachia endosymbiont of Onchocerca ochengi]	hypothetical protein [Wolbachia endosymbiont of Onchocerca ochengi]	hypothetical protein [Wolbachia endosymbiont of Ctenocephalides felis wCfeJ]	hypothetical protein [Wolbachia endosymbiont of Cimex lectularius]	hypothetical protein [Wolbachia endosymbiont of Brugia malayi]	hypothetical protein [Wolbachia endosymbiont of Brugia malayi]	hypothetical protein [Wolbachia endosymbiont of Brugia pahangi]	hypothetical protein [Wolbachia endosymbiont of Folsomia candida]	hypothetical protein [Wolbachia endosymbiont of Ctenocephalides felis wCfeT]	hypothetical protein [Ehrlichia chaffeensis]
OG0000209	MULTISPECIES: protocatechuate 3,4-dioxygenase [Wolbachia]	MULTISPECIES: protocatechuate 3,4-dioxygenase [Wolbachia]	MULTISPECIES: protocatechuate 3,4-dioxygenase [Wolbachia]	MULTISPECIES: protocatechuate 3,4-dioxygenase [Wolbachia]	protocatechuate 3,4-dioxygenase [Wolbachia]	hypothetical protein [Wolbachia endosymbiont of Drosophila simulans]	MULTISPECIES: protocatechuate 3,4-dioxygenase [Wolbachia]	MULTISPECIES: protocatechuate 3,4-dioxygenase [Wolbachia]	MULTISPECIES: protocatechuate 3,4-dioxygenase [unclassified Wolbachia]	MULTISPECIES: protocatechuate 3,4-dioxygenase [unclassified Wolbachia]	MULTISPECIES: protocatechuate 3,4-dioxygenase [unclassified Wolbachia]	MULTISPECIES: protocatechuate 3,4-dioxygenase [Wolbachia]	MULTISPECIES: protocatechuate 3,4-dioxygenase [Wolbachia]	MULTISPECIES: protocatechuate 3,4-dioxygenase [Wolbachia]	MULTISPECIES: protocatechuate 3,4-dioxygenase [Wolbachia]	MULTISPECIES: protocatechuate 3,4-dioxygenase [unclassified Wolbachia]	MULTISPECIES: protocatechuate 3,4-dioxygenase [unclassified Wolbachia]	MULTISPECIES: protocatechuate 3,4-dioxygenase [unclassified Wolbachia]	protocatechuate 3,4-dioxygenase [Wolbachia endosymbiont of Onchocerca ochengi]	protocatechuate 3,4-dioxygenase [Wolbachia endosymbiont of Onchocerca ochengi]	protocatechuate 3,4-dioxygenase [Wolbachia endosymbiont of Ctenocephalides felis wCfeJ]	protocatechuate 3,4-dioxygenase [Wolbachia endosymbiont of Cimex lectularius]	protocatechuate 3,4-dioxygenase [Wolbachia endosymbiont of Brugia malayi]	protocatechuate 3,4-dioxygenase [Wolbachia endosymbiont of Brugia malayi]	protocatechuate 3,4-dioxygenase [Wolbachia endosymbiont of Brugia pahangi]	protocatechuate 3,4-dioxygenase [Wolbachia endosymbiont of Folsomia candida]	protocatechuate 3,4-dioxygenase [Wolbachia endosymbiont of Ctenocephalides felis wCfeT]	protocatechuate 3,4-dioxygenase [Ehrlichia chaffeensis]
OG0000137	MULTISPECIES: porin [Wolbachia]	MULTISPECIES: porin [Wolbachia]	MULTISPECIES: porin [Wolbachia]	MULTISPECIES: porin [Wolbachia]	NA	porin [Wolbachia endosymbiont of Drosophila simulans]	porin [Wolbachia pipientis]	porin [Wolbachia endosymbiont of Carposina sasakii]	MULTISPECIES: porin [unclassified Wolbachia]	MULTISPECIES: porin [unclassified Wolbachia]	MULTISPECIES: porin [unclassified Wolbachia]	MULTISPECIES: porin [Wolbachia]	MULTISPECIES: porin [Wolbachia]	MULTISPECIES: porin [Wolbachia]	MULTISPECIES: membrane protein [Wolbachia]	MULTISPECIES: porin [unclassified Wolbachia]	MULTISPECIES: porin [unclassified Wolbachia]	porin [Wolbachia endosymbiont of Drosophila simulans]	porin [Wolbachia endosymbiont of Onchocerca ochengi]	porin [Wolbachia endosymbiont of Onchocerca ochengi]	porin [Wolbachia endosymbiont of Ctenocephalides felis wCfeJ]	porin [Wolbachia endosymbiont of Cimex lectularius]	porin [Wolbachia endosymbiont of Brugia malayi]	porin [Wolbachia endosymbiont of Brugia malayi]	porin [Wolbachia endosymbiont of Brugia pahangi]	hypothetical protein [Wolbachia endosymbiont of Folsomia candida]	hypothetical protein [Wolbachia endosymbiont of Ctenocephalides felis wCfeT]	hypothetical protein [Ehrlichia chaffeensis]
OG0000023	MULTISPECIES: EndoU domain-containing protein [Wolbachia]	MULTISPECIES: EndoU domain-containing protein [Wolbachia]	MULTISPECIES: EndoU domain-containing protein [Wolbachia]	MULTISPECIES: EndoU domain-containing protein [Wolbachia]	hypothetical protein pgaptmp_000255 [Wolbachia]	NA	hypothetical protein [Wolbachia pipientis]	hypothetical protein [Wolbachia endosymbiont of Carposina sasakii]	MULTISPECIES: EndoU domain-containing protein [unclassified Wolbachia]	MULTISPECIES: hypothetical protein [Wolbachia]	MULTISPECIES: hypothetical protein [Wolbachia]	MULTISPECIES: EndoU domain-containing protein [Wolbachia]	MULTISPECIES: EndoU domain-containing protein [Wolbachia]	MULTISPECIES: EndoU domain-containing protein [Wolbachia]	MULTISPECIES: EndoU domain-containing protein [Wolbachia]	MULTISPECIES: EndoU domain-containing protein [unclassified Wolbachia]	MULTISPECIES: EndoU domain-containing protein [unclassified Wolbachia]	MULTISPECIES: EndoU domain-containing protein [unclassified Wolbachia]	NA	NA	EndoU domain-containing protein [Wolbachia endosymbiont of Ctenocephalides felis wCfeJ]	EndoU domain-containing protein [Wolbachia endosymbiont of Cimex lectularius]	hypothetical protein [Wolbachia endosymbiont of Brugia malayi]	hypothetical protein [Wolbachia endosymbiont of Brugia malayi]	hypothetical protein [Wolbachia endosymbiont of Brugia pahangi]	EndoU domain-containing protein [Wolbachia endosymbiont of Folsomia candida]	hypothetical protein [Wolbachia endosymbiont of Ctenocephalides felis wCfeT]	hypothetical protein [Ehrlichia chaffeensis]
OG0000017	MULTISPECIES: ankyrin repeat domain-containing protein [Wolbachia]	MULTISPECIES: ankyrin repeat domain-containing protein [Wolbachia]	MULTISPECIES: ankyrin repeat domain-containing protein [Wolbachia]	MULTISPECIES: ankyrin repeat domain-containing protein [Wolbachia]	ankyrin repeat domain-containing protein [Wolbachia]	ankyrin repeat domain-containing protein [Wolbachia endosymbiont of Drosophila simulans]	MULTISPECIES: ankyrin repeat domain-containing protein [Wolbachia]	ankyrin repeat domain-containing protein [Wolbachia endosymbiont of Carposina sasakii]	MULTISPECIES: ankyrin repeat domain-containing protein [unclassified Wolbachia]	MULTISPECIES: ankyrin repeat domain-containing protein [Wolbachia]	MULTISPECIES: ankyrin repeat domain-containing protein [Wolbachia]	NA	NA	ankyrin repeat domain-containing protein [Wolbachia pipientis]	ankyrin repeat domain-containing protein [Wolbachia endosymbiont of Chrysomya megacephala]	MULTISPECIES: ankyrin repeat domain-containing protein [unclassified Wolbachia]	MULTISPECIES: ankyrin repeat domain-containing protein [unclassified Wolbachia]	MULTISPECIES: ankyrin repeat domain-containing protein [unclassified Wolbachia]	NA	NA	ankyrin repeat domain-containing protein [Wolbachia endosymbiont of Ctenocephalides felis wCfeJ]	ankyrin repeat domain-containing protein [Wolbachia endosymbiont of Cimex lectularius]	ankyrin repeat domain-containing protein [Wolbachia endosymbiont of Brugia malayi]	ankyrin repeat domain-containing protein [Wolbachia endosymbiont of Brugia malayi]	ankyrin repeat domain-containing protein [Wolbachia endosymbiont of Brugia pahangi]	ankyrin repeat domain-containing protein [Wolbachia endosymbiont of Folsomia candida]	ankyrin repeat domain-containing protein [Wolbachia endosymbiont of Ctenocephalides felis wCfeT]	NA
OG0000008	MULTISPECIES: ankyrin repeat domain-containing protein [Wolbachia]	ankyrin repeat domain-containing protein [Wolbachia endosymbiont of Aedes aegypti]	ankyrin repeat domain-containing protein [Wolbachia endosymbiont of Aedes aegypti]	ankyrin repeat domain-containing protein [Wolbachia pipientis]	hypothetical protein pgaptmp_001175 [Wolbachia]	hypothetical protein [Wolbachia endosymbiont of Drosophila simulans]	ankyrin repeat domain-containing protein [Wolbachia pipientis]	ankyrin repeat domain-containing protein [Wolbachia endosymbiont of Carposina sasakii]	ankyrin repeat domain-containing protein [Wolbachia endosymbiont of Drosophila simulans]	MULTISPECIES: ankyrin repeat domain-containing protein [unclassified Wolbachia]	MULTISPECIES: ankyrin repeat domain-containing protein [unclassified Wolbachia]	MULTISPECIES: ankyrin repeat domain-containing protein [Wolbachia]	MULTISPECIES: ankyrin repeat domain-containing protein [Wolbachia]	MULTISPECIES: ankyrin repeat domain-containing protein [Wolbachia]	ankyrin repeat domain-containing protein [Wolbachia endosymbiont of Chrysomya megacephala]	MULTISPECIES: ankyrin repeat domain-containing protein [unclassified Wolbachia]	MULTISPECIES: ankyrin repeat domain-containing protein [unclassified Wolbachia]	ankyrin repeat domain-containing protein [Wolbachia endosymbiont of Drosophila simulans]	NA	NA	hypothetical protein [Wolbachia endosymbiont of Ctenocephalides felis wCfeJ]	ankyrin repeat domain-containing protein [Wolbachia endosymbiont of Cimex lectularius]	ankyrin repeat domain-containing protein [Wolbachia endosymbiont of Brugia malayi]	ankyrin repeat domain-containing protein [Wolbachia endosymbiont of Brugia malayi]	ankyrin repeat domain-containing protein [Wolbachia endosymbiont of Brugia pahangi]	ankyrin repeat domain-containing protein [Wolbachia endosymbiont of Folsomia candida]	ankyrin repeat domain-containing protein [Wolbachia endosymbiont of Ctenocephalides felis wCfeT]	NA
